# Supplementary material for: Bis(1,10-phenanthroline-κ2 N,N′)(sulfato-κ2 O,O′)nickel(II) propane-1,3-diol solvate
Source: Acta Crystallogr Sect E Struct Rep Online. 2010 Jun 5;66(Pt 7):m746–7. doi: 10.1107/S1600536810020210 (PMC3006809; doi:10.1107/S1600536810020210)
Supplement: Supplementary file 1 [file e-66-0m746-sup1.cif]

##############################################################################
###                                                                        ###
###        Electronic paper (Acta Crystallographica Section E)             ###
###                                                                        ###
##############################################################################
#                                                                            #
# This CIF contains the data in a paper accepted for publication in Acta     #
# Crystallographica Section E. It conforms to the requirements of Notes      #
# for Authors for Section E, and has been peer reviewed under the auspices   #
# of the IUCr Commission on Journals.                                        #
#                                                                            #
# Full details of the Crystallographic Information File format               #
# are given in the paper "The Crystallographic Information File (CIF):       #
# a New Standard Archive File for Crystallography" by S. R. Hall, F. H.      #
# Allen and I. D. Brown [Acta Cryst. (1991), A47, 655-685].                  #
#                                                                            #
# The current version of the core CIF dictionary is obtainable from          #
# ftp://ftp.iucr.org/pub/cif_core.dic. The current version number is 2.4.    #
#                                                                            #
# Software is freely available for graphical display of the structure(s) in  #
# this CIF.  For information consult the CIF home page http://www.iucr.org/  #
# cif/home.html                                                              #
#                                                                            #
# This file may be used for bona fide research purposes within the           #
# scientific community so long as proper attribution is given to the journal # 
# article from which it was obtained.                                        #
#                                                                            #
##############################################################################
                                             
data_global
_audit_creation_method     'from SHELXL97 CIF and IUCr SHELXL97-template'
_journal_date_recd_electronic     2010-05-10
_journal_date_accepted     2010-05-28
_journal_name_full     'Acta Crystallographica, Section E'
_journal_year     2010
_journal_volume     66
_journal_issue      7
_journal_page_first     m746
_journal_page_last     m747
_journal_paper_category     QM
_journal_coeditor_code     WM2347
_publ_contact_author_name     'Dr. Chao Ni'
_publ_contact_author_address
;
Department of Applied Chemistry
Nanjing College of Chemical Technology
Nanjing, 210048, People's Republic of China
;
_publ_contact_author_email     'nichao@njcc.edu.cn'
_publ_contact_author_fax     '+86-58370621'
_publ_contact_author_phone     '+86-58371642'
_publ_section_title
;\
Bis(1,10-phenanthroline-\k^2^<i>N</i>,<i>N</i>')(sulfato-\k^2^<i>O</i>,\
<i>O</i>')nickel(II) propane-1,3-diol solvate
;
loop_
    _publ_author_name
    _publ_author_address
    'Chao Ni'
;
Department of Applied Chemistry
Nanjing College of Chemical Technology
Nanjing 210048, People's Republic of China
;
    'Kai-Long Zhong'
;
Department of Applied Chemistry
Nanjing College of Chemical Technology
Nanjing 210048, People's Republic of China
;
    'Jiang-Dong Cui'
;
Department of Applied Chemistry
Nanjing College of Chemical Technology
Nanjing 210048, People's Republic of China
;
data_I
_audit_creation_method     SHELXL-97
_chemical_name_systematic
;
Bis(1,10-phenanthroline-\k^2^<i>N</i>,<i>N</i>')(sulfato-
\k^2^<i>O</i>,<i>O</i>')nickel(II) propane-1,3-diol solvate
;
_chemical_name_common     ?
_chemical_formula_moiety     'C24 H16 N4 Ni O4 S, C3 H8 O2'
_chemical_formula_sum     'C27 H24 N4 Ni O6 S'
_chemical_formula_iupac     '[Ni (S O4) (C12 H8 N2)2], C3 H8 O2'
_chemical_formula_weight     591.26
_chemical_melting_point     ?
_symmetry_cell_setting     monoclinic
_symmetry_space_group_name_H-M     'C 2/c'
_symmetry_space_group_name_Hall     '-C 2yc'
loop_
    _symmetry_equiv_pos_as_xyz
    'x, y, z'
    '-x, y, -z+1/2'
    'x+1/2, y+1/2, z'
    '-x+1/2, y+1/2, -z+1/2'
    '-x, -y, -z'
    'x, -y, z-1/2'
    '-x+1/2, -y+1/2, -z'
    'x+1/2, -y+1/2, z-1/2'
_cell_length_a     18.243(4)
_cell_length_b     12.440(3)
_cell_length_c     13.180(3)
_cell_angle_alpha     90.00
_cell_angle_beta     121.58(3)
_cell_angle_gamma     90.00
_cell_volume     2548.2(13)
_cell_formula_units_Z     4
_cell_measurement_reflns_used     6113
_cell_measurement_theta_min     3.1743
_cell_measurement_theta_max     27.5165
_cell_measurement_temperature     223.1500
_exptl_crystal_description     'block'
_exptl_crystal_colour     'blue'
_exptl_crystal_size_max     0.55
_exptl_crystal_size_mid     0.50
_exptl_crystal_size_min     0.40
_exptl_crystal_density_diffrn     1.541
_exptl_crystal_density_meas     ?
_exptl_crystal_density_method     'not measured'
_exptl_crystal_F_000     1224
_exptl_absorpt_coefficient_mu     0.895
_exptl_absorpt_correction_type     multi-scan
_exptl_absorpt_process_details     '(REQAB: Jacobson, 1998)'
_exptl_absorpt_correction_T_min     0.7499
_exptl_absorpt_correction_T_max     1.0000
_exptl_special_details
;
;
_diffrn_ambient_temperature     223.1500
_diffrn_radiation_type     MoK\a
_diffrn_radiation_wavelength     0.71073
_diffrn_radiation_source     'fine-focus sealed tube'
_diffrn_radiation_monochromator     'Graphite Monochromator'
_diffrn_measurement_device_type     'Rigaku Mercury CCD'
_diffrn_measurement_method     '\w scans'
_diffrn_detector_area_resol_mean     28.5714
_diffrn_reflns_number     7078
_diffrn_reflns_av_R_equivalents     0.0173
_diffrn_reflns_av_sigmaI/netI     0.0230
_diffrn_reflns_theta_min     3.19
_diffrn_reflns_theta_max     27.49
_diffrn_reflns_theta_full     27.49
_diffrn_measured_fraction_theta_max     0.983
_diffrn_measured_fraction_theta_full     0.983
_diffrn_reflns_limit_h_min     -23
_diffrn_reflns_limit_h_max     23
_diffrn_reflns_limit_k_min     -16
_diffrn_reflns_limit_k_max     13
_diffrn_reflns_limit_l_min     -16
_diffrn_reflns_limit_l_max     17
_diffrn_standards_number     0
_diffrn_standards_interval_count     .
_diffrn_standards_interval_time     .
_diffrn_standards_decay_%     ?
_refine_special_details
;
Refinement of <i>F</i>^2^ against ALL reflections. The weighted <i>R</i>-factor
wR and goodness of fit <i>S</i> are based on <i>F</i>^2^, conventional
<i>R</i>-factors <i>R</i> are based on <i>F</i>, with <i>F</i> set to zero for
negative <i>F</i>^2^. The threshold expression of <i>F</i>^2^ >
\s(<i>F</i>^2^) is used only for calculating <i>R</i>-factors(gt) etc. and is
not relevant to the choice of reflections for refinement. <i>R</i>-factors
based on <i>F</i>^2^ are statistically about twice as large as those based on
<i>F</i>, and <i>R</i>- factors based on ALL data will be even larger.
;
_reflns_number_total     2877
_reflns_number_gt     2630
_reflns_threshold_expression     I>2\s(I)
_refine_ls_structure_factor_coef     Fsqd
_refine_ls_matrix_type     full
_refine_ls_R_factor_all     0.0373
_refine_ls_R_factor_gt     0.0337
_refine_ls_wR_factor_gt     0.0907
_refine_ls_wR_factor_ref     0.0929
_refine_ls_goodness_of_fit_ref     1.045
_refine_ls_restrained_S_all     1.045
_refine_ls_number_reflns     2877
_refine_ls_number_parameters     179
_refine_ls_number_restraints     0
_refine_ls_hydrogen_treatment     constr
_refine_ls_weighting_scheme     calc
_refine_ls_weighting_details
              'w=1/[\s^2^(Fo^2^)+(0.0574P)^2^+1.7246P] where P=(Fo^2^+2Fc^2^)/3'
_atom_sites_solution_hydrogens     geom
_atom_sites_solution_primary     direct
_atom_sites_solution_secondary     difmap
_refine_ls_shift/su_max     0.000
_refine_ls_shift/su_mean     0.000
_refine_diff_density_max     0.792
_refine_diff_density_min     -0.424
_refine_ls_extinction_method     'SHELXL97 (Sheldrick, 2008)'
_refine_ls_extinction_coef     0.0115(8)
_refine_ls_extinction_expression
                                  'Fc^*^=kFc[1+0.001xFc^2^\l^3^/sin(2\q)]^-1/4^'
loop_
    _atom_type_symbol
    _atom_type_description
    _atom_type_scat_dispersion_real
    _atom_type_scat_dispersion_imag
    _atom_type_scat_source
    'C' 'C' 0.0033 0.0016
                         'International Tables Vol C Tables 4.2.6.8 and 6.1.1.4'
    'H' 'H' 0.0000 0.0000
                         'International Tables Vol C Tables 4.2.6.8 and 6.1.1.4'
    'N' 'N' 0.0061 0.0033
                         'International Tables Vol C Tables 4.2.6.8 and 6.1.1.4'
    'Ni' 'Ni' 0.3393 1.1124
                         'International Tables Vol C Tables 4.2.6.8 and 6.1.1.4'
    'O' 'O' 0.0106 0.0060
                         'International Tables Vol C Tables 4.2.6.8 and 6.1.1.4'
    'S' 'S' 0.1246 0.1234
                         'International Tables Vol C Tables 4.2.6.8 and 6.1.1.4'
_computing_data_collection     'CrystalClear (Rigaku, 2007)'
_computing_cell_refinement     'CrystalClear (Rigaku, 2007)'
_computing_data_reduction     'CrystalClear (Rigaku, 2007)'
_computing_structure_solution     'SHELXS97 (Sheldrick, 2008)'
_computing_structure_refinement     'SHELXL97 (Sheldrick, 2008)'
_computing_molecular_graphics     'XP in SHELXTL (Sheldrick, 2008)'
_computing_publication_material     'SHELXTL (Sheldrick, 2008)'
loop_
    _atom_site_type_symbol
    _atom_site_label
    _atom_site_fract_x
    _atom_site_fract_y
    _atom_site_fract_z
    _atom_site_U_iso_or_equiv
    _atom_site_adp_type
    _atom_site_calc_flag
    _atom_site_refinement_flags
    _atom_site_occupancy
    _atom_site_disorder_assembly
    _atom_site_disorder_group
    Ni Ni1 0.5000 0.31623(2) 0.2500 0.02219(13) Uani d S 1 . .
    S S1 0.5000 0.53132(5) 0.2500 0.02350(16) Uani d S 1 . .
    O O1 0.44210(8) 0.45725(10) 0.15044(11) 0.0300(3) Uani d . 1 . .
    O O2 0.44999(10) 0.59777(13) 0.28297(15) 0.0422(4) Uani d . 1 . .
    N N1 0.40871(10) 0.20994(12) 0.12675(13) 0.0245(3) Uani d . 1 . .
    N N2 0.41995(10) 0.30246(12) 0.31754(14) 0.0252(3) Uani d . 1 . .
    C C2 0.33170(14) 0.10453(17) -0.05175(18) 0.0351(4) Uani d . 1 . .
    H H2A 0.3282 0.0788 -0.1204 0.042 Uiso calc R 1 . .
    C C6 0.22391(12) 0.13600(17) 0.21208(18) 0.0345(4) Uani d . 1 . .
    H H6A 0.1843 0.1178 0.2334 0.041 Uiso calc R 1 . .
    C C7 0.29358(12) 0.20714(16) 0.28623(17) 0.0289(4) Uani d . 1 . .
    C C9 0.37020(14) 0.32691(16) 0.45183(18) 0.0354(4) Uani d . 1 . .
    H H9A 0.3774 0.3602 0.5197 0.043 Uiso calc R 1 . .
    C C5 0.21523(12) 0.09508(16) 0.11125(18) 0.0338(4) Uani d . 1 . .
    H H5A 0.1685 0.0509 0.0630 0.041 Uiso calc R 1 . .
    C C4 0.27619(11) 0.11813(14) 0.07706(16) 0.0275(4) Uani d . 1 . .
    C C10 0.42736(12) 0.34793(16) 0.41402(17) 0.0303(4) Uani d . 1 . .
    H H10A 0.4725 0.3956 0.4580 0.036 Uiso calc R 1 . .
    C C8 0.30380(13) 0.25725(17) 0.38851(17) 0.0356(4) Uani d . 1 . .
    H H8A 0.2653 0.2429 0.4129 0.043 Uiso calc R 1 . .
    C C1 0.40052(13) 0.17061(15) 0.02734(17) 0.0305(4) Uani d . 1 . .
    H H1A 0.4422 0.1877 0.0096 0.037 Uiso calc R 1 . .
    C C11 0.35423(11) 0.23219(13) 0.25508(15) 0.0239(3) Uani d . 1 . .
    C C3 0.26998(13) 0.07832(15) -0.02736(17) 0.0325(4) Uani d . 1 . .
    H H3A 0.2241 0.0345 -0.0792 0.039 Uiso calc R 1 . .
    C C12 0.34677(11) 0.18502(13) 0.15061(16) 0.0233(3) Uani d . 1 . .
    C C14 0.4235(2) 0.8716(3) 0.2220(3) 0.0797(10) Uani d . 1 . .
    H H14A 0.3738 0.9177 0.1952 0.096 Uiso calc R 1 . .
    H H14B 0.4111 0.8230 0.1574 0.096 Uiso calc R 1 . .
    C C13 0.5000 0.9397(3) 0.2500 0.0588(10) Uani d S 1 . .
    O O3 0.43615(17) 0.81214(15) 0.3188(2) 0.0711(7) Uani d . 1 . .
    H H3 0.4403 0.7483 0.3072 0.107 Uiso calc R 1 . .
    H H13 0.5146 0.9859 0.3169 0.085 Uiso calc R 1 . .
loop_
    _atom_site_aniso_label
    _atom_site_aniso_U_11
    _atom_site_aniso_U_22
    _atom_site_aniso_U_33
    _atom_site_aniso_U_12
    _atom_site_aniso_U_13
    _atom_site_aniso_U_23
    Ni1 0.02047(18) 0.01993(18) 0.02456(19) 0.000 0.01067(14) 0.000
    S1 0.0196(3) 0.0197(3) 0.0300(3) 0.000 0.0122(2) 0.000
    O1 0.0245(6) 0.0261(6) 0.0273(7) -0.0002(5) 0.0052(5) 0.0017(5)
    O2 0.0377(8) 0.0369(8) 0.0568(10) 0.0089(6) 0.0281(8) -0.0045(7)
    N1 0.0259(7) 0.0216(7) 0.0257(7) -0.0002(6) 0.0132(6) -0.0002(6)
    N2 0.0236(7) 0.0236(7) 0.0268(7) 0.0003(6) 0.0120(6) -0.0008(6)
    C2 0.0418(11) 0.0340(10) 0.0274(9) -0.0021(9) 0.0167(9) -0.0068(8)
    C6 0.0268(9) 0.0398(11) 0.0372(10) -0.0050(8) 0.0170(8) 0.0041(9)
    C7 0.0250(8) 0.0324(9) 0.0285(9) 0.0016(7) 0.0134(8) 0.0045(7)
    C9 0.0417(11) 0.0384(11) 0.0291(9) 0.0038(9) 0.0205(9) -0.0027(8)
    C5 0.0251(9) 0.0339(10) 0.0342(10) -0.0075(8) 0.0099(8) -0.0005(8)
    C4 0.0251(8) 0.0243(8) 0.0262(8) -0.0013(7) 0.0086(7) 0.0017(7)
    C10 0.0307(9) 0.0288(9) 0.0279(9) 0.0002(7) 0.0129(8) -0.0044(7)
    C8 0.0343(10) 0.0455(12) 0.0333(10) 0.0005(9) 0.0221(9) 0.0024(9)
    C1 0.0343(10) 0.0290(9) 0.0304(9) -0.0015(8) 0.0186(8) -0.0019(7)
    C11 0.0216(8) 0.0223(8) 0.0238(8) 0.0016(6) 0.0092(7) 0.0024(7)
    C3 0.0321(10) 0.0280(9) 0.0276(9) -0.0054(7) 0.0089(8) -0.0050(7)
    C12 0.0222(8) 0.0202(8) 0.0243(8) 0.0004(6) 0.0100(7) 0.0023(6)
    C14 0.077(2) 0.081(2) 0.080(2) 0.0248(19) 0.0404(19) 0.0057(19)
    C13 0.091(3) 0.0280(15) 0.070(2) 0.000 0.051(2) 0.000
    O3 0.1204(19) 0.0423(10) 0.0973(16) 0.0019(10) 0.0895(16) -0.0033(10)
_geom_special_details
;
All esds (except the esd in the dihedral angle between two l.s. planes) are
estimated using the full covariance matrix. The cell esds are taken into
account individually in the estimation of esds in distances, angles and
torsion angles; correlations between esds in cell parameters are only used
when they are defined by crystal symmetry. An approximate (isotropic)
treatment of cell esds is used for estimating esds involving l.s. planes.
;
loop_
    _geom_bond_atom_site_label_1
    _geom_bond_atom_site_label_2
    _geom_bond_site_symmetry_2
    _geom_bond_distance
    _geom_bond_publ_flag
    Ni1 N2 2_655 2.0775(16) ?
    Ni1 N2 . 2.0775(16) y
    Ni1 N1 . 2.0802(16) y
    Ni1 N1 2_655 2.0802(16) ?
    Ni1 O1 2_655 2.1127(14) ?
    Ni1 O1 . 2.1127(14) y
    Ni1 S1 . 2.6758(9) ?
    S1 O2 2_655 1.4559(14) ?
    S1 O2 . 1.4559(14) y
    S1 O1 . 1.4950(14) y
    S1 O1 2_655 1.4950(14) ?
    N1 C1 . 1.332(2) ?
    N1 C12 . 1.358(2) ?
    N2 C10 . 1.332(2) ?
    N2 C11 . 1.359(2) ?
    C2 C3 . 1.362(3) ?
    C2 C1 . 1.403(3) ?
    C2 H2A . 0.9300 ?
    C6 C5 . 1.353(3) ?
    C6 C7 . 1.433(3) ?
    C6 H6A . 0.9300 ?
    C7 C11 . 1.402(3) ?
    C7 C8 . 1.406(3) ?
    C9 C8 . 1.362(3) ?
    C9 C10 . 1.396(3) ?
    C9 H9A . 0.9300 ?
    C5 C4 . 1.431(3) ?
    C5 H5A . 0.9300 ?
    C4 C12 . 1.408(2) ?
    C4 C3 . 1.410(3) ?
    C10 H10A . 0.9300 ?
    C8 H8A . 0.9300 ?
    C1 H1A . 0.9300 ?
    C11 C12 . 1.436(2) ?
    C3 H3A . 0.9300 ?
    C14 O3 . 1.384(4) ?
    C14 C13 . 1.505(4) ?
    C14 H14A . 0.9700 ?
    C14 H14B . 0.9700 ?
    C13 C14 2_655 1.505(4) ?
    C13 H13 . 0.9659 ?
    O3 H3 . 0.8200 ?
loop_
    _geom_angle_atom_site_label_1
    _geom_angle_atom_site_label_2
    _geom_angle_atom_site_label_3
    _geom_angle_site_symmetry_1
    _geom_angle_site_symmetry_3
    _geom_angle
    _geom_angle_publ_flag
    N2 Ni1 N2 2_655 . 170.54(8) ?
    N2 Ni1 N1 2_655 . 93.90(6) ?
    N2 Ni1 N1 . . 80.05(6) y
    N2 Ni1 N1 2_655 2_655 80.05(6) ?
    N2 Ni1 N1 . 2_655 93.90(6) ?
    N1 Ni1 N1 . 2_655 101.07(9) ?
    N2 Ni1 O1 2_655 2_655 95.71(6) ?
    N2 Ni1 O1 . 2_655 92.14(6) ?
    N1 Ni1 O1 . 2_655 161.48(5) ?
    N1 Ni1 O1 2_655 2_655 96.16(6) ?
    N2 Ni1 O1 2_655 . 92.14(6) ?
    N2 Ni1 O1 . . 95.71(6) ?
    N1 Ni1 O1 . . 96.16(6) ?
    N1 Ni1 O1 2_655 . 161.48(5) ?
    O1 Ni1 O1 2_655 . 67.73(7) y
    N2 Ni1 S1 2_655 . 94.73(4) ?
    N2 Ni1 S1 . . 94.73(4) ?
    N1 Ni1 S1 . . 129.47(4) ?
    N1 Ni1 S1 2_655 . 129.47(4) ?
    O1 Ni1 S1 2_655 . 33.86(4) ?
    O1 Ni1 S1 . . 33.86(4) ?
    O2 S1 O2 2_655 . 110.81(14) ?
    O2 S1 O1 2_655 . 110.68(9) ?
    O2 S1 O1 . . 110.29(8) ?
    O2 S1 O1 2_655 2_655 110.29(8) ?
    O2 S1 O1 . 2_655 110.68(9) ?
    O1 S1 O1 . 2_655 103.90(11) ?
    O2 S1 Ni1 2_655 . 124.60(7) ?
    O2 S1 Ni1 . . 124.60(7) ?
    O1 S1 Ni1 . . 51.95(5) ?
    O1 S1 Ni1 2_655 . 51.95(5) ?
    S1 O1 Ni1 . . 94.19(7) ?
    C1 N1 C12 . . 117.76(16) ?
    C1 N1 Ni1 . . 129.29(13) ?
    C12 N1 Ni1 . . 112.78(12) ?
    C10 N2 C11 . . 117.89(16) ?
    C10 N2 Ni1 . . 129.14(13) ?
    C11 N2 Ni1 . . 112.88(12) ?
    C3 C2 C1 . . 119.57(18) ?
    C3 C2 H2A . . 120.2 ?
    C1 C2 H2A . . 120.2 ?
    C5 C6 C7 . . 120.55(18) ?
    C5 C6 H6A . . 119.7 ?
    C7 C6 H6A . . 119.7 ?
    C11 C7 C8 . . 116.97(17) ?
    C11 C7 C6 . . 119.45(18) ?
    C8 C7 C6 . . 123.55(18) ?
    C8 C9 C10 . . 119.43(18) ?
    C8 C9 H9A . . 120.3 ?
    C10 C9 H9A . . 120.3 ?
    C6 C5 C4 . . 121.57(18) ?
    C6 C5 H5A . . 119.2 ?
    C4 C5 H5A . . 119.2 ?
    C12 C4 C3 . . 117.17(17) ?
    C12 C4 C5 . . 118.88(17) ?
    C3 C4 C5 . . 123.95(17) ?
    N2 C10 C9 . . 122.67(18) ?
    N2 C10 H10A . . 118.7 ?
    C9 C10 H10A . . 118.7 ?
    C9 C8 C7 . . 119.88(18) ?
    C9 C8 H8A . . 120.1 ?
    C7 C8 H8A . . 120.1 ?
    N1 C1 C2 . . 122.82(18) ?
    N1 C1 H1A . . 118.6 ?
    C2 C1 H1A . . 118.6 ?
    N2 C11 C7 . . 123.16(16) ?
    N2 C11 C12 . . 117.02(15) ?
    C7 C11 C12 . . 119.80(16) ?
    C2 C3 C4 . . 119.49(18) ?
    C2 C3 H3A . . 120.3 ?
    C4 C3 H3A . . 120.3 ?
    N1 C12 C4 . . 123.17(17) ?
    N1 C12 C11 . . 117.15(15) ?
    C4 C12 C11 . . 119.66(16) ?
    O3 C14 C13 . . 112.9(3) ?
    O3 C14 H14A . . 109.0 ?
    C13 C14 H14A . . 109.0 ?
    O3 C14 H14B . . 109.0 ?
    C13 C14 H14B . . 109.0 ?
    H14A C14 H14B . . 107.8 ?
    C14 C13 C14 . 2_655 111.4(3) ?
    C14 O3 H3 . . 109.5 ?
    C14 O3 H13 . . 51.3 ?
    H3 O3 H13 . . 134.4 ?
loop_
    _geom_torsion_atom_site_label_1
    _geom_torsion_atom_site_label_2
    _geom_torsion_atom_site_label_3
    _geom_torsion_atom_site_label_4
    _geom_torsion_site_symmetry_1
    _geom_torsion_site_symmetry_2
    _geom_torsion_site_symmetry_3
    _geom_torsion_site_symmetry_4
    _geom_torsion
    _geom_torsion_publ_flag
    N2 Ni1 S1 O2 2_655 . . 2_655 -3.49(9) ?
    N2 Ni1 S1 O2 . . . 2_655 176.51(9) ?
    N1 Ni1 S1 O2 . . . 2_655 -102.49(10) ?
    N1 Ni1 S1 O2 2_655 . . 2_655 77.51(10) ?
    O1 Ni1 S1 O2 2_655 . . 2_655 89.72(10) ?
    O1 Ni1 S1 O2 . . . 2_655 -90.28(10) ?
    N2 Ni1 S1 O2 2_655 . . . 176.51(9) ?
    N2 Ni1 S1 O2 . . . . -3.49(9) ?
    N1 Ni1 S1 O2 . . . . 77.51(10) ?
    N1 Ni1 S1 O2 2_655 . . . -102.49(10) ?
    O1 Ni1 S1 O2 2_655 . . . -90.28(10) ?
    O1 Ni1 S1 O2 . . . . 89.72(10) ?
    N2 Ni1 S1 O1 2_655 . . . 86.79(8) ?
    N2 Ni1 S1 O1 . . . . -93.21(8) ?
    N1 Ni1 S1 O1 . . . . -12.21(8) ?
    N1 Ni1 S1 O1 2_655 . . . 167.79(8) ?
    O1 Ni1 S1 O1 2_655 . . . 180.0 ?
    N2 Ni1 S1 O1 2_655 . . 2_655 -93.21(8) ?
    N2 Ni1 S1 O1 . . . 2_655 86.79(8) ?
    N1 Ni1 S1 O1 . . . 2_655 167.79(8) ?
    N1 Ni1 S1 O1 2_655 . . 2_655 -12.21(8) ?
    O1 Ni1 S1 O1 . . . 2_655 180.0 ?
    O2 S1 O1 Ni1 2_655 . . . 118.37(8) ?
    O2 S1 O1 Ni1 . . . . -118.64(8) ?
    O1 S1 O1 Ni1 2_655 . . . 0.0 ?
    N2 Ni1 O1 S1 2_655 . . . -95.30(7) ?
    N2 Ni1 O1 S1 . . . . 89.97(7) ?
    N1 Ni1 O1 S1 . . . . 170.54(6) ?
    N1 Ni1 O1 S1 2_655 . . . -31.0(2) ?
    O1 Ni1 O1 S1 2_655 . . . 0.0 ?
    N2 Ni1 N1 C1 2_655 . . . -12.76(16) ?
    N2 Ni1 N1 C1 . . . . 174.57(17) ?
    N1 Ni1 N1 C1 2_655 . . . -93.37(16) ?
    O1 Ni1 N1 C1 2_655 . . . 108.4(2) ?
    O1 Ni1 N1 C1 . . . . 79.82(16) ?
    S1 Ni1 N1 C1 . . . . 86.63(16) ?
    N2 Ni1 N1 C12 2_655 . . . 172.05(12) ?
    N2 Ni1 N1 C12 . . . . -0.63(11) ?
    N1 Ni1 N1 C12 2_655 . . . 91.44(12) ?
    O1 Ni1 N1 C12 2_655 . . . -66.8(2) ?
    O1 Ni1 N1 C12 . . . . -95.37(12) ?
    S1 Ni1 N1 C12 . . . . -88.56(12) ?
    N1 Ni1 N2 C10 . . . . 178.78(17) ?
    N1 Ni1 N2 C10 2_655 . . . 78.21(16) ?
    O1 Ni1 N2 C10 2_655 . . . -18.11(16) ?
    O1 Ni1 N2 C10 . . . . -85.94(16) ?
    S1 Ni1 N2 C10 . . . . -51.94(16) ?
    N1 Ni1 N2 C11 . . . . 2.48(12) ?
    N1 Ni1 N2 C11 2_655 . . . -98.09(12) ?
    O1 Ni1 N2 C11 2_655 . . . 165.58(12) ?
    O1 Ni1 N2 C11 . . . . 97.75(12) ?
    S1 Ni1 N2 C11 . . . . 131.75(11) ?
    C5 C6 C7 C11 . . . . -1.5(3) ?
    C5 C6 C7 C8 . . . . 176.34(19) ?
    C7 C6 C5 C4 . . . . 2.1(3) ?
    C6 C5 C4 C12 . . . . 0.0(3) ?
    C6 C5 C4 C3 . . . . -179.52(19) ?
    C11 N2 C10 C9 . . . . -0.7(3) ?
    Ni1 N2 C10 C9 . . . . -176.81(14) ?
    C8 C9 C10 N2 . . . . 0.0(3) ?
    C10 C9 C8 C7 . . . . 0.1(3) ?
    C11 C7 C8 C9 . . . . 0.3(3) ?
    C6 C7 C8 C9 . . . . -177.63(19) ?
    C12 N1 C1 C2 . . . . -0.6(3) ?
    Ni1 N1 C1 C2 . . . . -175.62(14) ?
    C3 C2 C1 N1 . . . . -0.1(3) ?
    C10 N2 C11 C7 . . . . 1.2(3) ?
    Ni1 N2 C11 C7 . . . . 177.92(13) ?
    C10 N2 C11 C12 . . . . 179.30(15) ?
    Ni1 N2 C11 C12 . . . . -3.94(19) ?
    C8 C7 C11 N2 . . . . -1.0(3) ?
    C6 C7 C11 N2 . . . . 177.04(17) ?
    C8 C7 C11 C12 . . . . -179.08(16) ?
    C6 C7 C11 C12 . . . . -1.1(3) ?
    C1 C2 C3 C4 . . . . 0.0(3) ?
    C12 C4 C3 C2 . . . . 0.8(3) ?
    C5 C4 C3 C2 . . . . -179.67(19) ?
    C1 N1 C12 C4 . . . . 1.5(3) ?
    Ni1 N1 C12 C4 . . . . 177.32(13) ?
    C1 N1 C12 C11 . . . . -177.07(16) ?
    Ni1 N1 C12 C11 . . . . -1.27(18) ?
    C3 C4 C12 N1 . . . . -1.6(3) ?
    C5 C4 C12 N1 . . . . 178.81(16) ?
    C3 C4 C12 C11 . . . . 176.96(16) ?
    C5 C4 C12 C11 . . . . -2.6(2) ?
    N2 C11 C12 N1 . . . . 3.6(2) ?
    C7 C11 C12 N1 . . . . -178.23(15) ?
    N2 C11 C12 C4 . . . . -175.08(15) ?
    C7 C11 C12 C4 . . . . 3.1(2) ?
    O3 C14 C13 C14 . . . 2_655 65.6(2) ?
loop_
    _geom_hbond_atom_site_label_D
    _geom_hbond_atom_site_label_H
    _geom_hbond_atom_site_label_A
    _geom_hbond_site_symmetry_A
    _geom_hbond_distance_DH
    _geom_hbond_distance_HA
    _geom_hbond_distance_DA
    _geom_hbond_angle_DHA
    O3 H3 O2 yes 0.82 1.92 2.743(2) 178.8
