# Supplementary material for: Bis(1,10-phenanthroline-κ2 N,N′)(sulfato-κ2 O,O′)nickel(II) propane-1,3-diol solvate
Source: Acta Crystallogr Sect E Struct Rep Online. 2010 Jun 5;66(Pt 7):m746–7. doi: 10.1107/S1600536810020210 (PMC3006809; doi:10.1107/S1600536810020210)
Supplement: Supplementary file 2 [file e-66-0m746-Isup2.hkl]

# 
# h,k,l, Fc-squared, Fo-squared, sigma(Fo-squared) and status flag 
# 
data_I
_shelx_title ' p in   C2/c' 
_shelx_refln_list_code          4 
_shelx_F_calc_maximum      330.47 
_exptl_crystal_F_000      1223.76 
_reflns_d_resolution_high  0.7697 
 
loop_ 
 _symmetry_equiv_pos_as_xyz 
 'x, y, z' 
 '-x, y, -z+1/2' 
 'x+1/2, y+1/2, z' 
 '-x+1/2, y+1/2, -z+1/2' 
 '-x, -y, -z' 
 'x, -y, z-1/2' 
 '-x+1/2, -y+1/2, -z' 
 'x+1/2, -y+1/2, z-1/2' 
 
_cell_length_a    18.2430 
_cell_length_b    12.4400 
_cell_length_c    13.1800 
_cell_angle_alpha  90.000 
_cell_angle_beta  121.580 
_cell_angle_gamma  90.000 
 
_shelx_F_squared_multiplier     1.000 
 
loop_ 
 _refln_index_h 
 _refln_index_k 
 _refln_index_l 
 _refln_F_squared_calc 
 _refln_F_squared_meas 
 _refln_F_squared_sigma 
 _refln_observed_status 
   4   0   0    13408.24    14460.85    180.90 o 
   6   0   0      607.52      540.67     14.47 o 
   8   0   0       27.63       33.86      7.34 o 
  10   0   0     5365.88     5589.10     64.14 o 
  12   0   0     5656.78     5860.32    142.20 o 
  14   0   0    16034.88    17632.66    230.60 o 
  16   0   0      608.99      593.78     23.68 o 
  18   0   0     3044.60     3048.78     71.21 o 
  20   0   0     1312.11     1362.31     77.40 o 
   3   1   0    25597.35    22992.29    135.75 o 
   5   1   0     4130.20     3235.25     23.70 o 
   7   1   0      181.34       93.09      8.04 o 
   9   1   0      316.40      260.03     12.90 o 
  11   1   0      135.16      121.69     11.69 o 
  13   1   0      537.17      504.80     17.10 o 
  15   1   0     4036.54     4135.22     41.64 o 
  17   1   0     1431.54     1456.88     59.14 o 
  19   1   0      796.61      880.96     30.24 o 
   0   2   0    47566.09    42516.50    421.72 o 
   2   2   0       26.60       37.65      3.57 o 
   4   2   0    14954.74    14723.15    185.26 o 
   6   2   0      231.49      196.90      7.65 o 
   8   2   0       44.47       37.29      5.33 o 
  10   2   0     2913.38     2945.08     28.43 o 
  12   2   0      763.38      797.81     18.44 o 
  14   2   0      738.01      732.40     20.28 o 
  16   2   0      201.16      190.03     18.06 o 
  18   2   0      958.39      905.05     36.89 o 
  20   2   0      197.87      192.37     26.72 o 
   1   3   0     1011.07     1142.88     20.23 o 
   3   3   0     7602.29     7343.93    288.75 o 
   5   3   0     5042.38     4352.84     44.39 o 
   7   3   0     4400.18     3990.00     37.48 o 
   9   3   0     3738.68     3641.86     30.10 o 
  11   3   0      418.92      353.96     12.56 o 
  13   3   0      356.64      322.32     12.91 o 
  15   3   0     1194.70     1178.29     28.33 o 
  17   3   0      544.79      570.51     29.52 o 
  19   3   0      206.08      119.40     23.17 o 
   0   4   0     7071.60     7699.61     65.74 o 
   2   4   0     2511.85     2347.10     39.59 o 
   4   4   0      326.17      580.49     10.30 o 
   6   4   0     3828.27     3511.97     41.22 o 
   8   4   0      237.57      123.51     12.95 o 
  10   4   0      807.27      719.64     26.38 o 
  12   4   0      264.84      214.71     12.50 o 
  14   4   0       55.51       39.32      7.39 o 
  16   4   0      541.61      504.74     21.21 o 
  18   4   0      402.00      330.74     28.59 o 
   1   5   0      738.29      708.83     14.75 o 
   3   5   0     7269.13     8049.96     57.65 o 
   5   5   0     7567.39     8124.03     82.80 o 
   7   5   0     9117.19     9382.98     57.93 o 
   9   5   0     4689.67     4760.76     41.84 o 
  11   5   0     4727.31     4830.15     56.67 o 
  13   5   0     3778.32     3787.91     55.98 o 
  15   5   0     1571.70     1644.32     29.97 o 
  17   5   0     3329.99     3456.61     76.65 o 
  19   5   0        7.74       14.84     17.80 o 
   0   6   0     3202.80     2908.53     38.24 o 
   2   6   0    19396.56    20766.03    115.54 o 
   4   6   0       32.72       88.76      7.90 o 
   6   6   0      579.40      448.88     12.65 o 
   8   6   0     4411.40     4288.26     35.34 o 
  10   6   0     3536.07     3632.83     40.40 o 
  12   6   0     3879.87     4092.43     64.55 o 
  14   6   0     1308.16     1316.62     25.72 o 
  16   6   0      892.63      889.63     41.53 o 
  18   6   0      208.50      160.32     29.69 o 
   1   7   0      250.85      254.07     13.23 o 
   3   7   0     2075.88     2498.84     25.80 o 
   5   7   0       29.97       24.94      7.71 o 
   7   7   0        2.25        8.92      7.31 o 
   9   7   0      227.03      247.01     16.55 o 
  11   7   0      179.30      179.66     13.75 o 
  13   7   0      153.79      114.84     16.54 o 
  15   7   0       45.14       57.14     11.87 o 
  17   7   0      133.34      135.95     48.68 o 
   0   8   0    12072.11    12330.62    108.34 o 
   2   8   0    12869.88    13521.33    120.40 o 
   4   8   0      614.06      470.61     21.17 o 
   6   8   0      755.77      657.60     15.70 o 
   8   8   0     1913.87     1923.54     26.26 o 
  10   8   0     1456.49     1435.93     28.77 o 
  12   8   0     2487.94     2597.08     40.67 o 
  14   8   0     1127.05     1129.98     27.16 o 
  16   8   0      595.60      578.33     43.39 o 
   1   9   0     2589.81     2905.06     32.55 o 
   3   9   0       61.26       54.06      8.72 o 
   5   9   0      467.59      527.35     16.23 o 
   7   9   0      662.76      702.64     17.34 o 
   9   9   0      294.95      322.54     12.79 o 
  11   9   0      261.81      304.29     17.82 o 
  13   9   0     1169.23     1127.02     26.82 o 
  15   9   0      748.59      717.12     48.76 o 
   0  10   0     2965.83     3174.34     50.83 o 
   2  10   0       70.42       79.00     10.86 o 
   4  10   0      164.13      190.65     12.85 o 
   6  10   0       35.98       30.19      8.62 o 
   8  10   0        3.35       15.49      7.27 o 
  10  10   0      193.05      191.24     11.05 o 
  12  10   0      177.69      177.52     16.18 o 
  14  10   0       70.29       36.21     21.37 o 
   1  11   0      528.20      564.22     35.69 o 
   3  11   0     1047.56     1090.45     28.31 o 
   5  11   0      588.90      629.63     18.82 o 
   7  11   0     1299.75     1304.41     25.13 o 
   9  11   0     1285.94     1284.53     39.69 o 
  11  11   0      319.90      323.24     23.82 o 
  13  11   0      144.10      115.17     24.34 o 
   0  12   0      206.93      204.93     24.94 o 
   2  12   0      192.63      223.60     15.90 o 
   4  12   0      139.50      135.87     14.72 o 
   6  12   0      164.06      163.51     19.17 o 
   8  12   0      194.90      161.20     16.87 o 
  10  12   0       80.77       87.27     10.81 o 
  12  12   0       77.28       82.51     33.83 o 
   1  13   0     1802.31     1721.42     45.77 o 
   3  13   0     2469.72     2533.26     77.07 o 
   5  13   0      796.46      754.00     27.75 o 
   7  13   0     1602.83     1555.81     38.57 o 
   9  13   0      950.15      837.10     52.95 o 
  11  13   0      588.21      601.47     53.49 o 
   0  14   0     3527.90     3714.47     93.49 o 
   2  14   0     1980.13     2025.61     54.30 o 
   4  14   0      834.84      867.97     36.92 o 
   6  14   0     2666.82     2612.02     68.14 o 
   8  14   0      749.20      723.04     49.95 o 
  10  14   0      199.77      207.22     35.62 o 
   1  15   0      470.67      474.97     25.42 o 
   3  15   0      445.61      443.05     31.86 o 
   5  15   0      509.35      485.40     28.96 o 
   0  16   0       63.96       78.35     19.59 o 
   2  16   0        9.13       25.95     13.16 o 
 -19   1   1      504.96      456.91     72.12 o 
 -17   1   1     2121.18     1949.28     36.72 o 
 -15   1   1     3659.56     3837.17     57.40 o 
 -13   1   1     5876.84     5965.50     49.52 o 
 -11   1   1     3724.58     3579.19     33.50 o 
  -9   1   1     5416.69     5104.23     43.13 o 
  -7   1   1     5914.54     5265.26     35.82 o 
  -5   1   1     7538.99     6724.79     45.44 o 
  -3   1   1     3078.24     3418.40     21.73 o 
   1   1   1     2999.88     3037.69     57.87 o 
   3   1   1     1059.59     1351.79     16.90 o 
   5   1   1      358.44      242.34      7.68 o 
   7   1   1     7172.17     6642.04     43.29 o 
   9   1   1     3042.06     2714.05     25.56 o 
  11   1   1     4771.36     4650.91     45.23 o 
  13   1   1     1262.67     1194.34     22.91 o 
  15   1   1     1031.40     1055.08     20.61 o 
  17   1   1      697.21      732.79     26.49 o 
  19   1   1      200.28      220.77     18.51 o 
 -20   2   1       90.20       84.29     17.21 o 
 -18   2   1       74.69       75.29     12.98 o 
 -16   2   1     2938.98     3004.59     45.70 o 
 -14   2   1       66.82       61.84     10.52 o 
 -12   2   1     6277.76     6479.03     59.88 o 
 -10   2   1     1976.12     2158.67     30.64 o 
  -8   2   1     1353.01     1618.73     18.90 o 
  -6   2   1     1814.78     2409.06     20.67 o 
  -4   2   1      430.91      205.61     10.76 o 
  -2   2   1     1946.28     2165.60     29.60 o 
   0   2   1     1794.89     1565.94     20.01 o 
   2   2   1   109207.73    71838.71    734.25 o 
   4   2   1       10.04       14.58      4.61 o 
   6   2   1      143.19      125.65      8.23 o 
   8   2   1       14.15       26.15      4.76 o 
  10   2   1      679.95      721.35     16.57 o 
  12   2   1     2710.88     2841.22     31.09 o 
  14   2   1     1982.34     2015.52     34.14 o 
  16   2   1     1474.40     1428.40     72.93 o 
  18   2   1       60.52       68.29     18.40 o 
 -19   3   1       54.26       41.91     11.55 o 
 -17   3   1       75.59       63.29     11.61 o 
 -15   3   1      592.04      582.06     17.51 o 
 -13   3   1     4167.98     4371.45     43.51 o 
 -11   3   1      755.05      704.29     17.39 o 
  -9   3   1     2969.33     3050.46     34.13 o 
  -7   3   1       40.13       41.86      5.69 o 
  -5   3   1     3492.47     3596.50     81.28 o 
  -3   3   1     6156.71     6482.76     40.86 o 
  -1   3   1     1392.72     1495.70     21.21 o 
   1   3   1   106468.48    82469.68   2234.97 o 
   3   3   1    15784.12    16060.55    264.43 o 
   5   3   1    13651.61    14499.26    195.18 o 
   7   3   1     1729.91     1790.50     25.10 o 
   9   3   1     1784.37     1831.30     20.16 o 
  11   3   1      812.41      809.57     15.53 o 
  13   3   1      275.78      283.87     14.41 o 
  15   3   1      659.58      643.71     19.64 o 
  17   3   1      212.20      193.57     16.59 o 
  19   3   1      942.98      895.85     65.43 o 
 -20   4   1      162.56      155.55     36.22 o 
 -18   4   1     1649.53     1703.10     38.38 o 
 -16   4   1     2064.03     2129.28     37.17 o 
 -14   4   1     3536.87     3727.60     61.09 o 
 -12   4   1     5557.69     5707.97     47.99 o 
 -10   4   1    10065.88    10415.11     69.96 o 
  -8   4   1     5774.63     5727.70     47.59 o 
  -6   4   1     3192.46     2671.42     75.37 o 
  -4   4   1      211.93      122.35      7.95 o 
  -2   4   1     1776.33     1609.00     20.87 o 
   0   4   1    10416.33    10391.51    299.41 o 
   4   4   1    38485.85    39741.80    303.01 o 
   6   4   1     1133.10      812.24     13.16 o 
   8   4   1     2076.68     1985.01     41.29 o 
  10   4   1     2484.12     2522.22     41.37 o 
  12   4   1     3054.18     3183.87     37.46 o 
  14   4   1     1563.93     1632.87     28.35 o 
  16   4   1     3809.86     3795.21     55.88 o 
  18   4   1      396.05      490.69     43.37 o 
 -19   5   1       73.61       66.48     23.74 o 
 -17   5   1      442.46      472.79     27.49 o 
 -15   5   1      859.52      831.60     20.96 o 
 -13   5   1     3171.58     3090.20     51.71 o 
 -11   5   1     7138.01     7216.26     64.53 o 
  -9   5   1     3617.80     3542.51     35.83 o 
  -7   5   1    12114.28    10938.43    170.57 o 
  -5   5   1     1543.72     1214.96     17.67 o 
  -3   5   1     2505.71     2214.23     21.92 o 
  -1   5   1      960.31      822.80     19.06 o 
   1   5   1     1443.10     1261.83     16.52 o 
   3   5   1    18488.00    20098.61    143.79 o 
   5   5   1     7474.82     6897.56     54.48 o 
   7   5   1     7492.77     7506.19     80.24 o 
   9   5   1     4244.90     4359.01     46.86 o 
  11   5   1     1167.98     1155.58     19.08 o 
  13   5   1      505.14      480.48     15.62 o 
  15   5   1      377.38      351.48     17.41 o 
  17   5   1     1268.81     1329.61     58.95 o 
 -18   6   1      822.50      855.82     51.74 o 
 -16   6   1       14.56       24.29      7.30 o 
 -14   6   1       10.52       23.33      8.99 o 
 -12   6   1      489.47      473.94     28.13 o 
 -10   6   1       62.21       68.21      9.13 o 
  -8   6   1        9.00       24.82     10.44 o 
  -6   6   1       38.52       88.44     11.14 o 
  -4   6   1     2526.74     2417.73     26.61 o 
  -2   6   1     1278.27     1320.99     18.34 o 
   0   6   1     3448.75     3401.20     29.25 o 
   2   6   1     3769.36     3864.32     35.99 o 
   4   6   1     6488.40     6685.93     53.67 o 
   6   6   1     2172.21     2714.39     25.35 o 
   8   6   1      657.96      741.60     16.92 o 
  10   6   1      102.82      120.34     18.01 o 
  12   6   1       13.09       18.79     11.87 o 
  14   6   1      149.61      151.53     18.11 o 
  16   6   1      457.18      446.82     39.22 o 
 -17   7   1      240.25      236.51     21.38 o 
 -15   7   1       19.39       40.39     10.09 o 
 -13   7   1     1054.65     1098.02     21.86 o 
 -11   7   1       37.23       48.34     13.85 o 
  -9   7   1      192.04      169.09     11.97 o 
  -7   7   1       12.04       31.96      9.64 o 
  -5   7   1      617.00      616.15     14.76 o 
  -3   7   1     5547.20     6073.27     51.60 o 
  -1   7   1     4893.21     5228.38     49.44 o 
   1   7   1    10985.91    12370.11     93.75 o 
   3   7   1       14.81       23.35      9.22 o 
   5   7   1       91.05      135.79     11.13 o 
   7   7   1      217.60      204.88      8.96 o 
   9   7   1       73.70       92.36      9.03 o 
  11   7   1       93.17       94.07     14.92 o 
  13   7   1      208.54      223.79     12.20 o 
  15   7   1      411.35      359.44     34.46 o 
  17   7   1      140.35      129.42     25.53 o 
 -18   8   1        7.96       41.54     29.08 o 
 -16   8   1      441.86      440.19     19.87 o 
 -14   8   1      220.14      227.21     23.60 o 
 -12   8   1     1135.52     1144.63     24.16 o 
 -10   8   1     1391.83     1374.88     29.56 o 
  -8   8   1     1219.83     1205.47     20.42 o 
  -6   8   1      418.62      413.36     14.23 o 
  -4   8   1      657.50      675.98     16.24 o 
  -2   8   1       67.81       56.08      8.16 o 
   0   8   1     2742.82     2855.43     48.65 o 
   2   8   1        7.61       60.46     26.45 o 
   4   8   1      125.02      164.92     17.61 o 
   6   8   1     2113.70     2212.20     27.83 o 
   8   8   1     1442.73     1449.62     27.18 o 
  10   8   1      252.54      269.70     20.29 o 
  12   8   1      597.99      559.23     19.67 o 
  14   8   1       63.59       78.94     25.52 o 
  16   8   1        0.05       29.08     25.52 o 
 -17   9   1      121.00      110.41     26.12 o 
 -15   9   1     1138.36     1279.26     60.12 o 
 -13   9   1     3807.87     4015.95     75.90 o 
 -11   9   1     4281.39     4376.25     50.52 o 
  -9   9   1     5209.22     5364.59     83.84 o 
  -7   9   1     4334.33     4471.59     64.29 o 
  -5   9   1     3846.22     3930.55     43.23 o 
  -3   9   1     2642.01     2741.88     36.53 o 
  -1   9   1     8006.55     8642.82     62.10 o 
   1   9   1      703.37      708.28     18.21 o 
   3   9   1     2431.83     2486.90     31.05 o 
   5   9   1     2651.52     2772.83     40.93 o 
   7   9   1     3653.57     3791.94     49.15 o 
   9   9   1     5922.82     5998.26     60.71 o 
  11   9   1     4262.53     4176.00    108.05 o 
  13   9   1     2030.60     1972.35     69.23 o 
  15   9   1      338.12      384.89     41.58 o 
 -16  10   1      620.14      585.47     52.31 o 
 -14  10   1     1993.32     2043.52     73.39 o 
 -12  10   1     2133.62     2075.31    100.96 o 
 -10  10   1     2418.50     2532.15     40.14 o 
  -8  10   1     4111.11     4122.77     63.25 o 
  -6  10   1     3941.19     3997.21     54.75 o 
  -4  10   1     3129.99     3021.26     36.17 o 
  -2  10   1     1022.66      890.82     20.02 o 
   0  10   1     7902.60     7952.86     64.02 o 
   2  10   1     5589.93     5650.49     54.89 o 
   4  10   1     5378.30     5498.48     68.05 o 
   6  10   1     1675.70     1700.04     36.82 o 
   8  10   1     4091.18     4120.62     45.29 o 
  10  10   1     2837.13     2850.46    121.77 o 
  12  10   1      786.14      833.22     50.55 o 
  14  10   1     1492.45     1418.46     89.36 o 
 -15  11   1       62.96       43.33     22.55 o 
 -13  11   1       11.35       35.61     35.01 o 
 -11  11   1       19.24       21.69     13.82 o 
  -9  11   1        0.69        1.47     14.06 o 
  -7  11   1      227.16      232.48     15.25 o 
  -5  11   1      190.72      202.50     12.83 o 
  -3  11   1       57.97       55.61      8.84 o 
  -1  11   1      126.63      112.17     10.51 o 
   1  11   1      748.16      736.65     18.28 o 
   3  11   1      404.06      425.88     16.57 o 
   5  11   1      121.21      122.24     12.95 o 
   7  11   1      913.79      879.43     20.72 o 
   9  11   1      102.04       71.88     13.29 o 
  11  11   1        3.40       -4.15     21.36 o 
  13  11   1       28.92       24.93     21.96 o 
 -14  12   1       61.94       30.27     22.55 o 
 -12  12   1      523.85      539.60     54.08 o 
 -10  12   1      293.98      329.26     22.62 o 
  -8  12   1       87.28       88.67     11.81 o 
  -6  12   1      526.41      531.88     22.28 o 
  -4  12   1      184.90      216.19     14.71 o 
  -2  12   1       54.91       50.50     12.44 o 
   0  12   1      437.20      439.85     17.62 o 
   2  12   1     1027.66     1041.40     24.74 o 
   4  12   1       15.65       16.42     11.00 o 
   6  12   1       12.25       26.52      9.62 o 
   8  12   1      985.81      915.74     53.56 o 
  10  12   1      129.53      135.95     34.43 o 
  12  12   1      271.98      286.24     37.41 o 
 -11  13   1       16.27       41.54     28.49 o 
  -9  13   1      183.37      189.39     17.03 o 
  -7  13   1     1345.19     1373.55     88.46 o 
  -5  13   1      267.24      270.18     19.68 o 
  -3  13   1       29.29       44.72     13.90 o 
  -1  13   1       15.84       47.34     17.89 o 
   1  13   1       46.69       29.33     10.15 o 
   3  13   1       52.67       48.36      9.79 o 
   5  13   1      249.89      255.55     16.31 o 
   7  13   1      702.72      683.57     24.10 o 
   9  13   1      232.51      254.74     38.00 o 
  11  13   1       86.14       34.43     17.81 o 
 -10  14   1        6.58       24.33     22.55 o 
  -8  14   1      116.03      127.26     32.95 o 
  -6  14   1       81.11       55.58     15.09 o 
  -4  14   1      269.26      270.17     21.60 o 
  -2  14   1     1771.06     1846.93     44.69 o 
   0  14   1     1133.36     1234.38     51.98 o 
   2  14   1     1302.70     1343.33     36.21 o 
   4  14   1       69.32       63.50     14.28 o 
   6  14   1      216.67      159.73     36.22 o 
   8  14   1       50.18       54.60     33.83 o 
  -7  15   1     1137.56     1117.71     48.86 o 
  -5  15   1     1099.21     1083.93     36.78 o 
  -3  15   1      762.22      749.59     31.69 o 
  -1  15   1      900.47      855.91     55.02 o 
   1  15   1      557.40      540.29     27.31 o 
   3  15   1      180.43      169.34     19.68 o 
   5  15   1      864.47      781.52    117.17 o 
  -2  16   1        5.86       14.87     12.99 o 
   0  16   1       68.32       43.25     11.51 o 
 -20   0   2     3150.57     3129.08     72.41 o 
 -18   0   2      763.92      745.24     46.99 o 
 -16   0   2     1708.98     1647.33     41.10 o 
 -14   0   2    17140.02    17896.69    183.88 o 
 -12   0   2     6278.47     6574.49     70.64 o 
 -10   0   2     4389.74     4179.79     54.47 o 
  -8   0   2     3314.07     3242.88     38.15 o 
  -6   0   2      163.30      215.46     13.23 o 
   4   0   2     8328.05     8457.70     68.62 o 
   6   0   2    26465.58    27269.27    309.76 o 
   8   0   2      596.59      484.54     21.00 o 
  10   0   2     3511.59     3459.91     49.31 o 
  12   0   2     3539.61     3548.66     96.11 o 
  14   0   2     4389.02     4606.34    105.25 o 
  16   0   2     3453.34     3386.98     74.29 o 
  18   0   2     1454.45     1241.95     68.50 o 
 -21   1   2     1427.57     1508.78     61.03 o 
 -19   1   2     1094.06     1103.79     32.15 o 
 -17   1   2     3140.47     3235.01    122.50 o 
 -15   1   2      350.59      337.92     13.83 o 
 -13   1   2     2762.77     2869.42     36.37 o 
 -11   1   2        7.50       10.13      9.71 o 
  -9   1   2     4083.05     3971.93     32.89 o 
  -7   1   2     2891.56     2476.39     28.43 o 
  -5   1   2    12881.91    12390.15     68.85 o 
  -3   1   2     6271.88     6780.48     50.06 o 
  -1   1   2     1318.57     1601.24     11.84 o 
   1   1   2    26101.69    24667.59    880.11 o 
   3   1   2     3261.00     2876.08     38.66 o 
   5   1   2     8630.10     9051.10    111.60 o 
   7   1   2      186.70      296.76     10.42 o 
   9   1   2     1491.09     1497.41     18.80 o 
  11   1   2     1328.13     1313.75     22.38 o 
  13   1   2     1652.37     1645.44     26.74 o 
  15   1   2     1123.52     1062.98     28.47 o 
  17   1   2     1043.63     1051.39     58.02 o 
 -20   2   2        2.87       24.39     17.83 o 
 -18   2   2      433.63      439.01     40.40 o 
 -16   2   2      736.54      708.81     20.03 o 
 -14   2   2     5528.52     5883.33     63.16 o 
 -12   2   2     1561.90     1603.28     22.76 o 
 -10   2   2      515.93      534.69     20.75 o 
  -8   2   2      167.66      229.56     11.53 o 
  -6   2   2     4860.26     4721.31     33.04 o 
  -4   2   2     1210.92     1180.63     22.80 o 
  -2   2   2    12068.22    12688.53    145.39 o 
   0   2   2     6866.48     7646.14    101.42 o 
   4   2   2     2203.45     2153.48     16.97 o 
   6   2   2     6012.42     6791.16     50.79 o 
   8   2   2       27.60       13.03      4.25 o 
  10   2   2       16.62       23.42      4.99 o 
  12   2   2       13.76       20.89      5.28 o 
  14   2   2       20.85       16.42      8.12 o 
  16   2   2        6.73       27.54     13.12 o 
  18   2   2       63.71       58.17     20.77 o 
 -21   3   2      265.34      264.37     22.21 o 
 -19   3   2      141.60      159.86     20.31 o 
 -17   3   2      619.57      585.14     19.93 o 
 -15   3   2     1340.65     1349.14     36.93 o 
 -13   3   2     1449.91     1376.48     22.14 o 
 -11   3   2     5571.69     5451.97     45.70 o 
  -9   3   2     8770.27     8539.05     67.85 o 
  -7   3   2     4530.89     3938.94     35.39 o 
  -5   3   2     1245.31     1016.57     15.73 o 
  -3   3   2      722.62      759.12     12.07 o 
  -1   3   2     9640.83    10085.20     63.15 o 
   1   3   2    17223.48    18913.51    125.97 o 
   3   3   2    19616.06    20720.43    205.48 o 
   5   3   2     8101.38     8347.11     49.58 o 
   7   3   2       11.64       14.92      7.28 o 
   9   3   2      972.94      929.22     15.55 o 
  11   3   2      237.53      249.37     10.16 o 
  13   3   2      175.52      146.83     10.77 o 
  15   3   2      101.96      104.01     12.75 o 
  17   3   2      200.84      222.07     27.31 o 
 -20   4   2      216.17      220.29     23.04 o 
 -18   4   2       21.91       43.92     14.33 o 
 -16   4   2       23.83       37.16     11.29 o 
 -14   4   2      769.77      744.48     23.69 o 
 -12   4   2       33.98       31.33     10.24 o 
 -10   4   2       81.16       70.94      7.98 o 
  -8   4   2     2769.25     2555.93     27.49 o 
  -6   4   2     3534.93     3204.89     27.74 o 
  -4   4   2     1054.84      975.30     16.51 o 
  -2   4   2      647.33      647.39     12.19 o 
   0   4   2     5292.10     5864.89     41.83 o 
   2   4   2     1813.52     2158.21     17.26 o 
   4   4   2     3139.93     3584.20     29.91 o 
   6   4   2      596.90      571.59     12.20 o 
   8   4   2      561.66      545.72     11.01 o 
  10   4   2      427.10      375.57     10.50 o 
  12   4   2      937.56      890.81     19.14 o 
  14   4   2      284.31      253.59     10.99 o 
  16   4   2       62.63       42.74     18.40 o 
 -19   5   2     1324.10     1313.01     36.92 o 
 -17   5   2      396.12      399.09     23.91 o 
 -15   5   2     1345.87     1450.15     44.92 o 
 -13   5   2       18.89       19.08      6.13 o 
 -11   5   2    18680.18    19807.41    179.01 o 
  -9   5   2     9033.71     9255.72     68.45 o 
  -7   5   2    14066.74    14815.19    106.25 o 
  -5   5   2    10150.69    10869.12     67.33 o 
  -3   5   2     7947.48     8296.00     90.07 o 
  -1   5   2     2049.90     1748.93     19.08 o 
   1   5   2     3082.86     2714.86     45.28 o 
   3   5   2    34206.99    37288.18    369.53 o 
   5   5   2     1070.77     1244.44     17.64 o 
   7   5   2     2778.61     2782.90     30.16 o 
   9   5   2     2908.27     2831.76     25.11 o 
  11   5   2     4216.88     4237.87     63.89 o 
  13   5   2     4581.03     4592.63     32.49 o 
  15   5   2     1865.57     1806.24     62.04 o 
  17   5   2     1017.53      966.27     64.26 o 
 -20   6   2      147.63      174.54     29.09 o 
 -18   6   2      253.95      254.11     18.22 o 
 -16   6   2      207.37      235.09     21.71 o 
 -14   6   2     1961.07     2049.34     37.44 o 
 -12   6   2     4519.33     4851.28     53.16 o 
 -10   6   2     5329.32     5394.69     51.96 o 
  -8   6   2     3306.63     3440.92     54.20 o 
  -6   6   2     6737.18     6987.41     78.97 o 
  -4   6   2     2746.59     2736.73     31.39 o 
  -2   6   2      930.22      848.20     15.48 o 
   0   6   2     3097.84     3036.78     27.10 o 
   2   6   2       10.93       33.60      6.59 o 
   4   6   2    24412.81    25310.11    280.12 o 
   6   6   2     1247.63     1150.27     16.79 o 
   8   6   2     1359.89     1252.13     15.43 o 
  10   6   2     1702.60     1564.76     27.39 o 
  12   6   2     1768.49     1785.91     40.09 o 
  14   6   2      751.94      767.17     44.60 o 
  16   6   2      435.07      360.63     96.25 o 
 -19   7   2       15.80       28.49     20.18 o 
 -17   7   2      319.25      355.19     36.83 o 
 -15   7   2        8.46        9.31      8.66 o 
 -13   7   2       87.89       75.85     10.47 o 
 -11   7   2       58.95       53.68      8.06 o 
  -9   7   2       19.81       35.48      8.37 o 
  -7   7   2        4.28       15.89      7.20 o 
  -5   7   2      106.92      115.36      9.55 o 
  -3   7   2      287.18      323.85     12.66 o 
  -1   7   2      614.54      624.05     14.43 o 
   1   7   2       86.67       70.58     12.68 o 
   3   7   2     2406.36     2766.84     25.73 o 
   5   7   2     1564.95     1456.38     25.60 o 
   7   7   2      238.67      261.27      7.60 o 
   9   7   2      403.12      312.16     17.05 o 
  11   7   2      178.41      190.70      6.34 o 
  13   7   2      435.04      418.90     44.56 o 
  15   7   2       53.81       45.11     18.40 o 
 -18   8   2       99.96       72.42     27.90 o 
 -16   8   2      915.15     1007.27     60.39 o 
 -14   8   2     1249.11     1261.59     27.55 o 
 -12   8   2     3100.67     3085.77    125.72 o 
 -10   8   2     1865.70     1867.58     32.47 o 
  -8   8   2     1913.09     1865.69     26.19 o 
  -6   8   2     3286.02     3176.77     33.27 o 
  -4   8   2     2562.21     2326.82     29.69 o 
  -2   8   2     7892.30     8200.81     82.71 o 
   0   8   2     3866.69     3840.58     45.65 o 
   2   8   2     3220.74     3247.27     32.05 o 
   4   8   2     5817.63     6117.54     66.08 o 
   6   8   2     2943.00     2975.85     50.11 o 
   8   8   2       32.32       51.82      5.78 o 
  10   8   2     2819.62     2613.72     25.61 o 
  12   8   2     1124.07     1132.39     67.87 o 
  14   8   2     1002.06      994.31     54.74 o 
 -17   9   2       28.45       41.54     27.30 o 
 -15   9   2      542.15      536.71     35.37 o 
 -13   9   2      108.38      112.75     10.51 o 
 -11   9   2     1357.49     1365.72     26.36 o 
  -9   9   2      657.68      614.51     18.16 o 
  -7   9   2      700.15      683.41     18.98 o 
  -5   9   2     4896.69     5148.09     54.37 o 
  -3   9   2      903.26      844.01     21.38 o 
  -1   9   2     1432.69     1579.40     23.64 o 
   1   9   2      147.49      186.30     16.97 o 
   3   9   2      467.12      517.89     16.33 o 
   5   9   2      302.51      250.30     11.79 o 
   7   9   2      597.74      677.80     13.17 o 
   9   9   2     1857.05     1755.02     24.41 o 
  11   9   2      362.43      436.64     43.37 o 
  13   9   2      597.27      619.96     41.61 o 
  15   9   2      283.56      295.75     42.76 o 
 -16  10   2      286.24      242.90     67.70 o 
 -14  10   2      458.49      444.03     41.30 o 
 -12  10   2      215.69      208.23     12.41 o 
 -10  10   2      281.75      310.56     16.14 o 
  -8  10   2      248.80      212.62     14.06 o 
  -6  10   2     1061.70     1048.94     32.41 o 
  -4  10   2      118.25      102.20     11.25 o 
  -2  10   2      879.71      925.65     20.57 o 
   0  10   2      940.83      934.08     20.18 o 
   2  10   2     1619.13     1594.71     26.71 o 
   4  10   2      509.60      482.28     14.84 o 
   6  10   2      223.65      222.05     20.92 o 
   8  10   2       11.89        7.36      4.51 o 
  10  10   2      180.58      130.03     30.28 o 
  12  10   2        7.78       17.21     25.52 o 
 -15  11   2      143.62      127.04     34.43 o 
 -13  11   2     1317.38     1367.23     44.81 o 
 -11  11   2     1187.08     1140.49     35.84 o 
  -9  11   2       40.57       33.27      8.05 o 
  -7  11   2      385.18      391.61     17.05 o 
  -5  11   2      614.61      616.70     21.34 o 
  -3  11   2      224.95      223.66     12.23 o 
  -1  11   2     1466.93     1479.50     28.30 o 
   1  11   2     2814.50     2916.49     52.83 o 
   3  11   2     1377.11     1345.70     28.63 o 
   5  11   2      287.53      313.47     12.72 o 
   7  11   2     1013.43      985.80     21.07 o 
   9  11   2      454.36      446.84     43.38 o 
  11  11   2      330.06      355.79     38.01 o 
  13  11   2       29.14       26.71     21.96 o 
 -14  12   2       22.99       39.76     30.27 o 
 -12  12   2       43.96       37.39     21.37 o 
 -10  12   2      316.34      295.13     21.64 o 
  -8  12   2       84.45       72.86     11.69 o 
  -6  12   2        4.64        6.85      8.15 o 
  -4  12   2      145.75      122.48     13.98 o 
  -2  12   2      386.99      382.12     17.24 o 
   0  12   2     1402.69     1380.48     29.25 o 
   2  12   2      473.84      473.99     20.28 o 
   4  12   2       38.95       40.78      8.71 o 
   6  12   2      776.64      719.63     31.02 o 
   8  12   2      163.81      153.18     30.28 o 
  10  12   2       97.24       93.19     30.87 o 
 -13  13   2      648.03      619.38     52.90 o 
 -11  13   2      857.73      761.70     35.69 o 
  -9  13   2      249.64      248.79     19.11 o 
  -7  13   2     2716.13     2660.55     51.08 o 
  -5  13   2     2089.49     2173.85     79.11 o 
  -3  13   2     2519.79     2568.77     85.57 o 
  -1  13   2     2210.71     2149.71     50.86 o 
   1  13   2     2911.95     2814.53     92.87 o 
   3  13   2      462.58      434.55     28.95 o 
   5  13   2      390.35      430.88     25.55 o 
   7  13   2      703.15      684.35     48.75 o 
   9  13   2      767.87      858.63     66.00 o 
 -10  14   2      391.50      402.90     25.69 o 
  -8  14   2     1031.53     1100.71     37.38 o 
  -6  14   2     1449.75     1421.41     38.34 o 
  -4  14   2     1987.91     1965.66     45.53 o 
  -2  14   2     2602.65     2803.32     55.79 o 
   0  14   2     1025.28     1111.76     34.32 o 
   2  14   2     2424.79     2437.96     47.62 o 
   4  14   2     1669.77     1714.34     38.82 o 
   6  14   2      579.83      536.69     87.96 o 
   8  14   2      598.75      525.40     93.31 o 
  -7  15   2       32.28       34.94     12.21 o 
  -5  15   2      272.49      247.76     27.33 o 
  -3  15   2     1042.70     1124.53     37.66 o 
  -1  15   2      336.46      367.40     23.05 o 
   1  15   2      290.98      282.99     20.39 o 
   3  15   2      109.45       90.82     27.90 o 
   5  15   2      113.85       99.73     28.49 o 
  -2  16   2      194.37      204.26     24.91 o 
 -21   1   3      237.16      258.84     20.94 o 
 -19   1   3     1194.87     1251.58     36.20 o 
 -17   1   3       17.15       25.46      9.63 o 
 -15   1   3     1047.64     1069.55     21.77 o 
 -13   1   3      378.02      416.37     16.85 o 
 -11   1   3      620.25      448.61     20.45 o 
  -9   1   3    10887.33    11477.27     81.63 o 
  -7   1   3    34043.14    35716.88    291.27 o 
  -5   1   3    20813.03    21614.36    138.93 o 
  -3   1   3     9465.85    10433.39     59.37 o 
  -1   1   3     1552.14     1322.28     14.36 o 
   1   1   3      904.88      767.54     11.57 o 
   3   1   3       78.09       71.42     10.54 o 
   5   1   3     9100.06     9958.04     70.42 o 
   7   1   3     7277.83     7689.49     52.49 o 
   9   1   3       22.66       13.40      7.01 o 
  11   1   3     1604.67     1537.49     23.08 o 
  13   1   3     1467.63     1497.43     30.21 o 
  15   1   3      729.45      771.42     25.19 o 
  17   1   3      356.09      381.93     32.08 o 
 -20   2   3      507.13      495.94     56.75 o 
 -18   2   3      254.17      267.61     21.62 o 
 -16   2   3      660.39      715.78     21.71 o 
 -14   2   3      393.60      396.74     15.69 o 
 -12   2   3     1225.81     1162.17     20.86 o 
 -10   2   3    21442.77    23823.02    209.31 o 
  -8   2   3     1948.28     1961.02     26.33 o 
  -6   2   3     4705.00     5048.40     41.63 o 
  -4   2   3      819.41      762.36     12.52 o 
  -2   2   3    13341.67    11938.26     65.69 o 
   0   2   3       53.09        7.55      2.82 o 
   2   2   3       11.42       43.93      3.60 o 
   4   2   3     3410.42     3585.53     24.20 o 
   6   2   3      606.89      848.53     11.99 o 
   8   2   3     4540.44     4684.72     34.65 o 
  10   2   3      692.72      633.73     13.47 o 
  12   2   3     1542.46     1527.43     24.73 o 
  14   2   3      701.12      667.19     43.86 o 
  16   2   3      194.20      133.00     35.63 o 
 -21   3   3      133.16      106.92     29.39 o 
 -19   3   3      541.66      484.65     33.58 o 
 -17   3   3      498.66      493.35     19.40 o 
 -15   3   3     2601.25     2583.74     48.62 o 
 -13   3   3     6696.05     6773.08     64.68 o 
 -11   3   3      611.22      743.47     17.87 o 
  -9   3   3     1731.05     1775.38     22.38 o 
  -7   3   3       15.79       39.29      6.36 o 
  -5   3   3      224.31      297.00     11.35 o 
  -3   3   3    11862.81    11297.60     64.47 o 
  -1   3   3    10190.38     9732.33     95.45 o 
   1   3   3    12902.64    13144.78     69.61 o 
   3   3   3    10852.63    10747.75     94.36 o 
   5   3   3     4490.79     5116.00     46.34 o 
   7   3   3     3163.22     3157.65     38.04 o 
   9   3   3       15.42       26.14      6.78 o 
  11   3   3       35.74       37.71      6.25 o 
  13   3   3       39.64       36.97      6.90 o 
  15   3   3      453.94      407.06     20.88 o 
  17   3   3      304.50      312.39     34.45 o 
 -20   4   3     1750.10     1804.75     45.91 o 
 -18   4   3     2096.50     1985.37    102.80 o 
 -16   4   3     2207.60     2208.02     45.09 o 
 -14   4   3      338.76      343.93     19.13 o 
 -12   4   3    23403.16    24472.87    252.55 o 
 -10   4   3    11871.89    12649.89     77.44 o 
  -8   4   3     3180.15     3029.39     31.62 o 
  -6   4   3      328.80      444.11     12.14 o 
  -4   4   3       18.76       34.05      5.37 o 
  -2   4   3     4943.68     5002.97     38.02 o 
   0   4   3    14775.06    15547.75    173.26 o 
   2   4   3    48885.39    51535.99    380.97 o 
   4   4   3    17962.35    18551.40    186.53 o 
   6   4   3     9053.77     9354.32     94.88 o 
   8   4   3     3205.14     3223.65     29.67 o 
  10   4   3      598.95      676.66     10.68 o 
  12   4   3     1491.18     1497.43     32.27 o 
  14   4   3     1186.58     1127.57     33.64 o 
  16   4   3      816.28      866.49     45.20 o 
 -21   5   3      386.98      435.19     34.16 o 
 -19   5   3      975.51     1033.84     43.73 o 
 -17   5   3     1473.82     1408.53     63.75 o 
 -15   5   3     2815.16     2721.19     46.02 o 
 -13   5   3        5.40        9.40      8.37 o 
 -11   5   3     9133.63     9393.60     66.61 o 
  -9   5   3     4867.81     4610.95     45.89 o 
  -7   5   3     6030.58     5901.55     50.22 o 
  -5   5   3     3445.46     3134.89     28.75 o 
  -3   5   3     1899.61     1786.82     22.09 o 
  -1   5   3     3687.22     3881.84     40.83 o 
   1   5   3      120.21      110.46      5.92 o 
   3   5   3    23847.61    25646.38    275.79 o 
   5   5   3    10016.89    10426.68    126.48 o 
   7   5   3     3230.48     3148.21     54.52 o 
   9   5   3      156.99      219.90     14.23 o 
  11   5   3     2028.18     1920.42     20.44 o 
  13   5   3       74.18       70.97     20.48 o 
  15   5   3      339.04      364.11     35.64 o 
 -20   6   3       62.05       62.18     15.80 o 
 -18   6   3       44.01       21.96     22.55 o 
 -16   6   3       23.68       21.91      6.06 o 
 -14   6   3     2512.60     2678.92     45.85 o 
 -12   6   3     1624.58     1687.14     25.91 o 
 -10   6   3      725.83      726.64     19.64 o 
  -8   6   3      493.34      505.60     14.28 o 
  -6   6   3       93.37       88.93      9.10 o 
  -4   6   3      500.56      520.42     13.48 o 
  -2   6   3       76.29      112.49      8.72 o 
   0   6   3      341.05      339.93      9.95 o 
   2   6   3     9209.37    10083.94     65.20 o 
   4   6   3       20.56       33.24     24.33 o 
   6   6   3       26.28       46.53     14.11 o 
   8   6   3      127.68      127.49     18.23 o 
  10   6   3       45.50       24.33     24.33 o 
  12   6   3      789.21      664.42     46.99 o 
  14   6   3      170.17      144.87     36.22 o 
  16   6   3       42.72       36.80     19.59 o 
 -19   7   3      103.97      104.89     15.96 o 
 -17   7   3      496.24      430.23     51.14 o 
 -15   7   3       59.94       67.52     12.28 o 
 -13   7   3      187.78      174.05     13.98 o 
 -11   7   3      170.20      170.42     15.54 o 
  -9   7   3     2004.39     2015.35     28.77 o 
  -7   7   3      302.46      260.98     12.65 o 
  -5   7   3     2094.20     2014.42     31.93 o 
  -3   7   3     5973.57     6226.99     49.87 o 
  -1   7   3     1470.79     1378.13     20.55 o 
   1   7   3      145.90      202.54     12.43 o 
   3   7   3     1722.03     1714.79     26.10 o 
   5   7   3     3384.53     3450.17     39.15 o 
   7   7   3      694.86      603.42     29.43 o 
   9   7   3       93.29       88.45     26.71 o 
  11   7   3     1042.78      847.70     49.41 o 
  13   7   3      137.12      127.05     27.31 o 
  15   7   3      172.28      134.18     24.94 o 
 -18   8   3       89.57       71.30     17.41 o 
 -16   8   3       19.62       15.75     11.25 o 
 -14   8   3      646.11      627.87     21.97 o 
 -12   8   3       71.24       65.18     16.32 o 
 -10   8   3     2554.04     2557.00     34.83 o 
  -8   8   3     1516.37     1510.78     25.61 o 
  -6   8   3        5.16       15.32     10.22 o 
  -4   8   3      624.04      713.70     17.99 o 
  -2   8   3        6.52       37.52     12.80 o 
   0   8   3      232.14      250.61     11.24 o 
   2   8   3     1819.80     1870.37     22.21 o 
   4   8   3     3338.21     3450.63     44.33 o 
   6   8   3     1107.46     1152.95     22.04 o 
   8   8   3        0.27        8.90     13.65 o 
  10   8   3       92.03       94.98     27.90 o 
  12   8   3      296.92      305.28     46.33 o 
  14   8   3      366.67      348.09     38.02 o 
 -17   9   3     1238.03     1233.84     58.94 o 
 -15   9   3     1734.00     1979.14     90.35 o 
 -13   9   3     3302.60     3444.88     53.37 o 
 -11   9   3     2289.03     2336.97     41.88 o 
  -9   9   3     7478.30     7723.80     93.31 o 
  -7   9   3      854.16      773.86     19.99 o 
  -5   9   3     6469.23     6506.82     62.86 o 
  -3   9   3     4374.82     4294.06     45.66 o 
  -1   9   3     4344.64     4406.53     45.50 o 
   1   9   3     5148.90     5335.05     60.87 o 
   3   9   3     1212.61     1150.37     18.55 o 
   5   9   3    10754.08    10782.84    209.81 o 
   7   9   3       13.22       46.88     40.95 o 
   9   9   3     2884.03     2752.07     89.78 o 
  11   9   3     1083.62     1077.97     54.17 o 
  13   9   3     1464.07     1467.83     65.53 o 
 -16  10   3      559.37      484.21     26.15 o 
 -14  10   3     1991.80     2088.29     43.15 o 
 -12  10   3     3676.09     3753.19     57.70 o 
 -10  10   3     3639.94     3786.70     48.21 o 
  -8  10   3      938.29      901.89     25.14 o 
  -6  10   3     4295.01     4482.36     52.45 o 
  -4  10   3     3168.48     3282.62     38.42 o 
  -2  10   3     3233.04     3299.84     38.48 o 
   0  10   3     4711.98     5021.40     99.82 o 
   2  10   3     3418.31     3656.06     49.25 o 
   4  10   3     2272.31     2341.40     38.73 o 
   6  10   3     6004.44     5894.28     52.24 o 
   8  10   3     3249.77     3087.19    147.38 o 
  10  10   3      731.12      751.04     48.17 o 
  12  10   3      525.40      496.21     42.79 o 
 -15  11   3       30.94       31.22     13.39 o 
 -13  11   3      144.77      136.31     21.83 o 
 -11  11   3       97.21       82.57     10.68 o 
  -9  11   3      143.03      149.97     14.61 o 
  -7  11   3      265.51      247.32     14.99 o 
  -5  11   3       11.93       21.17      9.57 o 
  -3  11   3      204.66      210.18     12.15 o 
  -1  11   3        3.49       43.74     22.76 o 
   1  11   3      147.62      131.57     16.20 o 
   3  11   3      513.61      458.55     18.59 o 
   5  11   3      166.24      132.74     12.67 o 
   7  11   3       25.52       34.42     35.61 o 
   9  11   3      246.16      247.04     33.85 o 
  11  11   3        9.88       14.84     21.36 o 
 -14  12   3      540.51      559.42     36.72 o 
 -12  12   3      690.29      707.21     27.24 o 
 -10  12   3      515.59      483.73     33.88 o 
  -8  12   3      316.01      324.24     22.92 o 
  -6  12   3       66.04       46.59     13.77 o 
  -4  12   3      127.80      110.55     14.79 o 
  -2  12   3       20.76       23.30      9.91 o 
   0  12   3     1528.43     1570.10     33.81 o 
   2  12   3      184.93      189.69     15.81 o 
   4  12   3      399.24      386.61     25.25 o 
   6  12   3       29.60       45.70     17.21 o 
   8  12   3      157.57      113.99     36.22 o 
  10  12   3       86.43       45.71     24.34 o 
 -13  13   3       71.79       32.05     20.18 o 
 -11  13   3      104.31      108.63     16.40 o 
  -9  13   3      629.69      618.63     27.14 o 
  -7  13   3      270.52      273.02     27.92 o 
  -5  13   3      206.83      211.64     19.49 o 
  -3  13   3      105.20      114.78     19.89 o 
  -1  13   3      118.63      145.35     13.16 o 
   1  13   3       99.39      111.42     14.65 o 
   3  13   3      165.04      135.54     13.97 o 
   5  13   3      197.94      175.16     34.44 o 
   7  13   3       23.54       39.76     32.05 o 
   9  13   3       65.58       64.70     37.39 o 
 -10  14   3      115.04      105.21     17.78 o 
  -8  14   3      426.36      394.45     30.44 o 
  -6  14   3      448.60      411.79     30.67 o 
  -4  14   3        4.24       10.37     16.56 o 
  -2  14   3       44.03       39.31     13.63 o 
   0  14   3     1792.84     1750.29     57.55 o 
   2  14   3     1469.54     1419.96     47.37 o 
   4  14   3      246.22      241.69     32.66 o 
   6  14   3       77.08       62.92     26.71 o 
  -7  15   3     1107.17     1163.36     51.63 o 
  -5  15   3      134.50      180.69     21.67 o 
  -3  15   3     1191.87     1193.59     38.30 o 
  -1  15   3     1076.73     1062.18     40.81 o 
   1  15   3      353.07      377.02     25.69 o 
   3  15   3     1087.77     1024.75     70.82 o 
 -22   0   4     2353.02     2548.66    133.13 o 
 -20   0   4     2290.38     2260.44     68.68 o 
 -18   0   4     5694.34     5998.18    139.45 o 
 -16   0   4     4467.50     4264.38    178.32 o 
 -14   0   4     4129.04     3877.92     59.87 o 
 -12   0   4     6397.23     6156.06     72.46 o 
 -10   0   4     4336.77     3529.33     50.83 o 
  -8   0   4    73611.34    82743.61    842.18 o 
  -6   0   4     6310.33     5479.66     52.85 o 
  -4   0   4     6368.13     5267.91     58.70 o 
  -2   0   4    25217.05    22903.27    361.96 o 
   0   0   4    18115.19    17294.52    128.81 o 
   2   0   4    10988.52    10229.41    313.39 o 
   4   0   4    19315.40    19830.27    187.58 o 
   6   0   4    20259.01    22450.08    168.79 o 
   8   0   4     5139.94     4951.74     62.68 o 
  10   0   4     4799.10     4900.80     73.96 o 
  12   0   4     2698.57     2847.92     49.84 o 
  14   0   4     1914.24     2026.13     53.70 o 
 -21   1   4     1291.68     1262.36     45.48 o 
 -19   1   4      793.84      896.22     39.70 o 
 -17   1   4     1503.17     1582.53     39.47 o 
 -15   1   4      791.59      835.78     21.51 o 
 -13   1   4       98.51      108.31     10.35 o 
 -11   1   4     4368.42     4762.15     38.97 o 
  -9   1   4     1420.08     1261.08     17.98 o 
  -7   1   4    12183.08    12639.75     76.06 o 
  -5   1   4     7337.45     7399.23     45.95 o 
  -3   1   4     9516.64    10233.58     77.96 o 
  -1   1   4      728.79      875.63     11.11 o 
   1   1   4     2271.14     2286.18     20.37 o 
   3   1   4     1953.95     1962.05     17.44 o 
   5   1   4     1673.89     1586.34     18.80 o 
   7   1   4     7188.88     7668.35     62.12 o 
   9   1   4     2104.98     2145.65     25.86 o 
  11   1   4      847.17      874.04     23.79 o 
  13   1   4     1281.41     1249.01     30.40 o 
  15   1   4      350.89      308.60     19.40 o 
 -22   2   4       11.04       18.91     10.72 o 
 -20   2   4        2.14        4.30     14.89 o 
 -18   2   4      267.35      258.15     24.54 o 
 -16   2   4       45.92       46.68     11.14 o 
 -14   2   4      377.18      390.02     16.05 o 
 -12   2   4       31.05       54.65      8.41 o 
 -10   2   4      106.57       99.16      9.66 o 
  -8   2   4     3704.84     4200.20     33.88 o 
  -6   2   4      977.52      983.10     14.65 o 
  -4   2   4     2787.94     2615.61     31.63 o 
  -2   2   4     1492.46     1437.34     14.68 o 
   0   2   4       52.99       46.91      4.33 o 
   2   2   4     3051.80     3133.42     21.47 o 
   4   2   4     1489.07     1512.49     16.49 o 
   6   2   4     2175.50     2376.93     21.78 o 
   8   2   4       42.08       40.76      6.09 o 
  10   2   4      310.34      325.34     10.41 o 
  12   2   4      233.29      203.25     12.23 o 
  14   2   4      309.87      297.22     24.06 o 
  16   2   4       70.88       81.91     16.62 o 
 -21   3   4      346.94      372.40     25.55 o 
 -19   3   4      342.81      364.87     25.37 o 
 -17   3   4     1298.88     1359.72     82.53 o 
 -15   3   4       58.08       54.70      9.68 o 
 -13   3   4      365.20      334.42     16.16 o 
 -11   3   4     1164.29     1297.34     29.19 o 
  -9   3   4      725.91      585.11     14.08 o 
  -7   3   4     1039.24      909.86     21.21 o 
  -5   3   4     4472.05     4576.78     33.72 o 
  -3   3   4     3162.68     3502.26     26.39 o 
  -1   3   4     7450.23     8623.47     50.22 o 
   1   3   4     2831.25     3178.56     26.59 o 
   3   3   4     2025.80     2191.54     36.05 o 
   5   3   4     1465.26     1460.38     29.54 o 
   7   3   4     2514.41     2764.38     28.84 o 
   9   3   4      290.84      330.65      8.26 o 
  11   3   4      309.89      309.48     15.38 o 
  13   3   4      807.82      735.78     29.16 o 
  15   3   4       63.98       62.92     19.59 o 
 -20   4   4        6.61       20.41     14.16 o 
 -18   4   4        0.00       16.62     30.86 o 
 -16   4   4      443.38      401.86     19.66 o 
 -14   4   4      857.96      946.37     23.45 o 
 -12   4   4        4.52       11.16      9.08 o 
 -10   4   4     2020.67     2126.17     25.55 o 
  -8   4   4     1846.77     1833.04     23.39 o 
  -6   4   4    10079.42    10932.62     99.30 o 
  -4   4   4      196.88      307.78     12.56 o 
  -2   4   4     1132.75      928.96     12.98 o 
   0   4   4     1625.73     1352.12     18.08 o 
   2   4   4       94.28      111.01     14.28 o 
   4   4   4      105.08      118.07     13.95 o 
   6   4   4      238.10      235.89     18.90 o 
   8   4   4     1474.97     1470.05     35.50 o 
  10   4   4      268.49      253.21      7.65 o 
  12   4   4      129.93      116.87     12.59 o 
  14   4   4      595.58      526.05     34.48 o 
  16   4   4      130.47      149.00     25.53 o 
 -21   5   4      855.95      856.68    106.16 o 
 -19   5   4      890.29      919.12     51.16 o 
 -17   5   4      714.86      724.42     55.92 o 
 -15   5   4       35.21       47.20      8.80 o 
 -13   5   4     3785.57     3946.82     44.35 o 
 -11   5   4     5793.33     5906.97     47.77 o 
  -9   5   4     9150.19     9523.90     82.88 o 
  -7   5   4    13726.80    14427.45    104.74 o 
  -5   5   4     8037.76     7664.25     60.63 o 
  -3   5   4     9685.10     9289.63     59.97 o 
  -1   5   4    15335.66    14079.46    198.38 o 
   1   5   4     2014.54     1686.27     16.71 o 
   3   5   4     1547.12     1342.19     31.06 o 
   5   5   4     2353.82     2278.93     57.83 o 
   7   5   4     1648.48     1495.54     36.90 o 
   9   5   4     2726.44     2753.64     63.18 o 
  11   5   4     1816.07     1709.56     64.44 o 
  13   5   4     2561.33     2373.89     67.54 o 
  15   5   4     1111.40     1114.70     72.01 o 
 -20   6   4      422.59      445.39     23.41 o 
 -18   6   4      828.34      895.80     30.15 o 
 -16   6   4     1535.65     1442.41     50.84 o 
 -14   6   4      142.86      141.87     14.67 o 
 -12   6   4      305.25      309.51     16.26 o 
 -10   6   4    13642.66    14665.33     98.04 o 
  -8   6   4     8196.66     8771.80     65.05 o 
  -6   6   4      622.49      533.96     18.10 o 
  -4   6   4     7068.41     7623.63     71.38 o 
  -2   6   4     1087.91     1009.44     20.25 o 
   0   6   4     2697.62     2304.28     54.12 o 
   2   6   4     1510.37     1480.24     18.07 o 
   4   6   4     1853.55     1983.40     63.39 o 
   6   6   4     2484.28     2390.96     46.02 o 
   8   6   4      316.03      350.04     22.76 o 
  10   6   4     4586.86     4189.60    108.92 o 
  12   6   4      626.18      645.62    112.95 o 
  14   6   4      821.31      867.11     54.12 o 
 -19   7   4       13.72       16.19     10.60 o 
 -17   7   4       54.20       57.75     10.23 o 
 -15   7   4       19.13       30.24     12.42 o 
 -13   7   4      101.12       99.92     12.11 o 
 -11   7   4     4101.75     3999.27     43.23 o 
  -9   7   4      358.32      370.59     15.42 o 
  -7   7   4      333.33      324.38     14.25 o 
  -5   7   4     3786.10     4385.30     66.30 o 
  -3   7   4       22.91       17.23      9.60 o 
  -1   7   4      177.09      153.11     11.74 o 
   1   7   4      420.30      342.33     13.14 o 
   3   7   4     2464.59     2538.42     35.91 o 
   5   7   4      980.40     1021.00     33.62 o 
   7   7   4       22.75       14.24     24.33 o 
   9   7   4      118.67       92.61     31.46 o 
  11   7   4      209.03      184.08     29.69 o 
  13   7   4       23.85       54.60     28.49 o 
 -18   8   4      582.63      569.20     60.03 o 
 -16   8   4      509.35      446.86     30.83 o 
 -14   8   4     1068.64     1000.17     25.84 o 
 -12   8   4       32.24       41.39      8.59 o 
 -10   8   4    16642.65    18209.24    132.23 o 
  -8   8   4     5311.50     5383.31     58.73 o 
  -6   8   4     2268.14     2164.85     27.66 o 
  -4   8   4     1883.14     1929.10     25.63 o 
  -2   8   4      495.64      517.49     43.52 o 
   0   8   4     1708.07     1863.78     30.88 o 
   2   8   4     1604.15     1602.17     50.70 o 
   4   8   4     8782.36     9300.54    226.15 o 
   6   8   4     1518.38     1613.43     73.96 o 
   8   8   4     1075.34     1062.23     57.16 o 
  10   8   4      654.60      627.86     52.92 o 
  12   8   4     1196.24     1135.92     57.15 o 
 -17   9   4       81.87       85.03     14.56 o 
 -15   9   4      332.04      284.58     16.90 o 
 -13   9   4      789.65      740.31     28.82 o 
 -11   9   4       37.78       43.28     10.53 o 
  -9   9   4      448.65      368.86     15.09 o 
  -7   9   4     4487.01     4410.71     46.13 o 
  -5   9   4     4036.55     3942.28     40.81 o 
  -3   9   4     2637.77     2667.15     47.14 o 
  -1   9   4      290.31      295.64     12.76 o 
   1   9   4        5.19       18.49      7.61 o 
   3   9   4     2073.06     2094.50     51.01 o 
   5   9   4     1669.51     1636.73     69.81 o 
   7   9   4     1775.09     1748.26     69.21 o 
   9   9   4      356.02      402.77     47.52 o 
  11   9   4      498.91      528.87     42.19 o 
  13   9   4      115.55       85.48     23.15 o 
 -16  10   4      423.88      394.15     22.22 o 
 -14  10   4      301.14      303.99     24.96 o 
 -12  10   4       68.48       53.68      9.30 o 
 -10  10   4      177.01      177.47     18.32 o 
  -8  10   4        2.30        9.60      9.41 o 
  -6  10   4      281.12      294.42     15.48 o 
  -4  10   4      366.03      364.82     14.84 o 
  -2  10   4        2.45       14.38     14.00 o 
   0  10   4      179.75      160.82     13.25 o 
   2  10   4     1834.19     1812.66     33.56 o 
   4  10   4     3416.37     3245.07     57.29 o 
   6  10   4      884.34      776.51     48.79 o 
   8  10   4      634.75      541.01     47.56 o 
  10  10   4      135.31      109.23     26.71 o 
  12  10   4       39.78       45.11     22.55 o 
 -15  11   4     1411.95     1481.02     41.65 o 
 -13  11   4      466.10      526.18     30.40 o 
 -11  11   4      860.04      868.78     37.78 o 
  -9  11   4      203.45      213.79     22.52 o 
  -7  11   4      620.74      601.21     48.76 o 
  -5  11   4      326.64      330.04     16.05 o 
  -3  11   4      653.26      627.46     18.86 o 
  -1  11   4     1784.92     1766.65     37.67 o 
   1  11   4     3082.94     3053.23     41.52 o 
   3  11   4     1025.77      950.96     25.33 o 
   5  11   4      481.56      466.51     44.57 o 
   7  11   4     2281.21     2154.78    233.51 o 
   9  11   4      137.94       89.05     21.37 o 
  11  11   4       62.37       81.91     23.15 o 
 -14  12   4        0.25        9.95     13.59 o 
 -12  12   4       24.15       26.82     12.40 o 
 -10  12   4       35.52       38.49     13.52 o 
  -8  12   4      447.59      434.25     37.44 o 
  -6  12   4      254.17      263.57     27.40 o 
  -4  12   4     1437.01     1343.24     59.63 o 
  -2  12   4      544.58      547.94     18.99 o 
   0  12   4      210.75      229.21     13.28 o 
   2  12   4       10.80       20.37      7.93 o 
   4  12   4       16.23       15.93     16.62 o 
   6  12   4      877.19      813.19     49.97 o 
   8  12   4      251.65      159.74     33.85 o 
 -13  13   4      874.96      935.34     43.69 o 
 -11  13   4     1061.23     1033.58     37.49 o 
  -9  13   4     2047.32     2124.14     46.33 o 
  -7  13   4     1746.10     1784.50     43.76 o 
  -5  13   4     3242.50     3431.35    109.90 o 
  -3  13   4       35.85       39.51     11.27 o 
  -1  13   4     2120.87     2115.03    102.53 o 
   1  13   4     1782.03     1868.59     40.58 o 
   3  13   4     1175.36     1199.07     57.75 o 
   5  13   4      488.64      581.74     46.35 o 
   7  13   4     1420.67     1369.31    100.66 o 
 -10  14   4     1396.90     1348.46     57.05 o 
  -8  14   4     2175.91     2190.36     53.28 o 
  -6  14   4      561.35      580.32     30.76 o 
  -4  14   4       37.16       26.71     28.49 o 
  -2  14   4     3752.06     4090.52     83.33 o 
   0  14   4      849.45      882.57     30.15 o 
   2  14   4     1985.80     2039.67     79.34 o 
   4  14   4     1013.70      944.27     69.02 o 
  -7  15   4        1.30       11.91     10.15 o 
  -5  15   4      458.51      413.46     28.30 o 
  -3  15   4     1186.34     1182.80     61.02 o 
  -1  15   4      124.27      105.35     19.00 o 
   1  15   4       18.60       11.87     24.33 o 
 -21   1   5      633.86      698.00     30.05 o 
 -19   1   5      860.62      895.71     39.97 o 
 -17   1   5      803.32      838.27     30.50 o 
 -15   1   5      495.58      533.87     18.31 o 
 -13   1   5      223.35      226.68     13.23 o 
 -11   1   5       20.45       62.72      8.33 o 
  -9   1   5    12067.24    12509.79    189.84 o 
  -5   1   5     9654.03    10764.87     67.65 o 
  -3   1   5     5181.94     5737.80     37.31 o 
  -1   1   5     2571.20     2725.59     30.34 o 
   1   1   5     2460.07     2592.91     21.20 o 
   3   1   5     1954.89     1978.79     31.14 o 
   5   1   5      998.07     1044.41     15.16 o 
   7   1   5     1801.71     1804.53     20.44 o 
   9   1   5     1835.13     1837.28     28.50 o 
  11   1   5      267.04      269.56     12.24 o 
  13   1   5      193.64      200.27     15.24 o 
 -22   2   5       30.89       35.23     18.08 o 
 -20   2   5       40.65       47.19     17.25 o 
 -18   2   5       80.36       64.70     23.15 o 
 -16   2   5      158.94      141.94     13.40 o 
 -14   2   5      657.28      666.28     23.90 o 
 -12   2   5     1950.24     1897.44     25.16 o 
 -10   2   5     1828.75     1522.40     56.19 o 
  -8   2   5     7308.47     7162.56     50.59 o 
  -4   2   5      295.80      113.59      7.06 o 
  -2   2   5     1535.47     1025.91     25.67 o 
   0   2   5     2344.26     1849.00     16.73 o 
   2   2   5       13.91       45.91      4.25 o 
   4   2   5       36.93       19.34      4.00 o 
   6   2   5     1067.65     1057.15     13.63 o 
   8   2   5     1637.12     1668.34     21.74 o 
  10   2   5      325.01      321.56     10.06 o 
  12   2   5     1574.08     1472.88     48.88 o 
  14   2   5      236.66      190.62     21.97 o 
 -21   3   5      679.33      736.83     32.98 o 
 -19   3   5     1147.82     1028.28     62.52 o 
 -17   3   5     2640.93     2673.12     64.33 o 
 -15   3   5     1258.52     1219.00     45.80 o 
 -13   3   5     1251.07     1142.80     23.16 o 
 -11   3   5      282.08      177.93     12.01 o 
  -9   3   5      447.88      577.82     14.95 o 
  -7   3   5     3778.74     4012.18     35.73 o 
  -5   3   5     1134.96      830.80     34.42 o 
  -3   3   5       15.47       43.13      6.00 o 
  -1   3   5    10741.51    10249.54     60.40 o 
   1   3   5     7383.71     7648.74     80.51 o 
   3   3   5     4436.69     4402.87     52.45 o 
   5   3   5     3661.76     3733.19     51.10 o 
   7   3   5      773.27      790.68     12.53 o 
   9   3   5        9.18       14.32      4.26 o 
  11   3   5      104.44       65.65      8.18 o 
  13   3   5      524.33      473.06     32.09 o 
  15   3   5      306.43      266.07     32.07 o 
 -22   4   5      667.05      689.61     37.18 o 
 -20   4   5     2366.18     2462.37     52.37 o 
 -18   4   5     1553.45     1593.39     46.57 o 
 -16   4   5     5581.70     5722.95     98.70 o 
 -14   4   5     5566.35     5695.40     56.07 o 
 -12   4   5     4369.36     4304.79     70.35 o 
 -10   4   5     6014.17     5972.94     46.12 o 
  -8   4   5     1965.23     1611.03     22.55 o 
  -6   4   5    13666.80    14166.20    101.72 o 
  -4   4   5      793.13     1124.81     35.03 o 
  -2   4   5    11489.22    12241.48    124.47 o 
   0   4   5     9255.40     9305.36     66.92 o 
   2   4   5    14504.36    14879.97    179.96 o 
   4   4   5     8723.73     9220.81     94.15 o 
   6   4   5     2684.77     2833.09     47.15 o 
   8   4   5     4329.53     4622.23     91.53 o 
  10   4   5      151.74      166.78     17.15 o 
  12   4   5     1603.43     1502.22     53.05 o 
  14   4   5     1065.12     1119.37     49.99 o 
 -21   5   5      423.96      439.41     29.26 o 
 -19   5   5     1077.32     1143.46     51.78 o 
 -17   5   5     2054.22     2150.12     48.54 o 
 -15   5   5     3517.13     3664.80     67.63 o 
 -13   5   5     1124.98     1144.59     36.30 o 
 -11   5   5     1657.11     1696.98     24.77 o 
  -9   5   5     3032.08     3250.10     33.40 o 
  -7   5   5        5.09       29.71     10.14 o 
  -5   5   5     3058.88     2924.60     33.01 o 
  -3   5   5    14246.48    15194.41    523.91 o 
  -1   5   5    12094.86    13026.59     92.38 o 
   1   5   5     8497.77     9101.42     80.31 o 
   3   5   5     2469.66     2606.76     44.24 o 
   5   5   5      723.37      781.39     29.49 o 
   7   5   5      288.60      319.24     22.64 o 
   9   5   5     1634.57     1666.00     56.67 o 
  11   5   5     1004.90      924.88     56.54 o 
  13   5   5      318.68      371.22     32.07 o 
 -20   6   5       10.74       18.87     10.56 o 
 -18   6   5      249.89      235.19     28.51 o 
 -16   6   5       33.95       21.72     10.55 o 
 -14   6   5      412.15      398.78     22.53 o 
 -12   6   5     1911.33     1980.63     27.97 o 
 -10   6   5     1611.74     1691.29     24.99 o 
  -8   6   5     5110.27     5603.97     48.51 o 
  -6   6   5       83.23       95.34     12.55 o 
  -4   6   5      442.54      413.61     12.95 o 
  -2   6   5     1712.32     1487.86     23.66 o 
   0   6   5      266.99      236.86      8.98 o 
   2   6   5       56.65       68.70     13.81 o 
   4   6   5     1737.70     1635.37     48.39 o 
   6   6   5      476.36      478.71     27.98 o 
   8   6   5      666.22      689.26     42.22 o 
  10   6   5      151.36      118.15     23.75 o 
  12   6   5      222.73      196.55     27.91 o 
  14   6   5       50.31       33.83     26.11 o 
 -19   7   5      183.11      161.58     25.37 o 
 -17   7   5      260.28      266.89     22.66 o 
 -15   7   5      562.73      571.93     21.71 o 
 -13   7   5      131.05      108.48     13.27 o 
 -11   7   5      983.87      911.63     24.44 o 
  -9   7   5      820.23      790.72     20.12 o 
  -7   7   5       26.78       13.98      6.84 o 
  -5   7   5      447.98      371.71     17.87 o 
  -3   7   5      828.06      751.67     17.98 o 
  -1   7   5      971.72      867.43     21.52 o 
   1   7   5      543.52      448.82      8.96 o 
   3   7   5      366.13      314.01     30.68 o 
   5   7   5      361.15      295.79     56.15 o 
   7   7   5      799.37      724.07    102.33 o 
   9   7   5      470.71      492.65     40.41 o 
  11   7   5      521.37      455.82     35.66 o 
 -20   8   5       19.85       24.70     11.59 o 
 -18   8   5       69.91       63.96     16.03 o 
 -16   8   5       16.73       18.26     13.35 o 
 -14   8   5      346.10      300.80     17.60 o 
 -12   8   5     2104.67     2137.92     40.80 o 
 -10   8   5      620.30      608.97     20.46 o 
  -8   8   5      302.17      311.59     17.99 o 
  -6   8   5       10.26       22.59     11.42 o 
  -4   8   5      859.98      842.33     19.36 o 
  -2   8   5      755.38      739.18     19.67 o 
   0   8   5      713.23      710.70     14.20 o 
   2   8   5       49.60       61.69      7.13 o 
   4   8   5      329.99      326.17     38.02 o 
   6   8   5        4.41        7.71     16.02 o 
   8   8   5       15.57       14.24     23.15 o 
  10   8   5      234.32      169.83     27.32 o 
  12   8   5        7.48       38.57     27.89 o 
 -19   9   5     1311.73     1333.42     59.15 o 
 -17   9   5     1415.67     1538.74     46.17 o 
 -15   9   5     1180.46     1236.08     50.92 o 
 -13   9   5      570.33      632.17     27.28 o 
 -11   9   5     1054.19      994.05     41.78 o 
  -9   9   5     7580.52     7688.89     81.72 o 
  -7   9   5     2414.03     2326.09     32.20 o 
  -5   9   5     4726.50     4911.20     57.66 o 
  -3   9   5     7556.39     7911.05     74.05 o 
  -1   9   5     1143.40     1018.74     20.57 o 
   1   9   5     4950.35     4920.32     62.22 o 
   3   9   5     3759.20     3938.43    117.16 o 
   5   9   5     3258.63     3238.38     88.12 o 
   7   9   5      930.43      916.40     67.24 o 
   9   9   5      338.38      371.25     39.20 o 
  11   9   5     1265.12     1290.80     80.97 o 
 -18  10   5     1296.90     1363.80     57.69 o 
 -16  10   5     1224.34     1228.73     71.74 o 
 -14  10   5     2266.67     2253.16     48.06 o 
 -12  10   5     1661.58     1682.61     49.50 o 
 -10  10   5      201.45      216.64     35.93 o 
  -8  10   5    10675.33    11950.16    174.98 o 
  -6  10   5     2847.03     2996.49     67.35 o 
  -4  10   5     4190.26     4441.39     72.06 o 
  -2  10   5       36.88       32.05     26.11 o 
   0  10   5     6986.02     7696.40    112.59 o 
   2  10   5     2975.83     3182.71     33.28 o 
   4  10   5     1893.45     2028.18     75.80 o 
   6  10   5     4397.11     4453.75     97.96 o 
   8  10   5      617.41      611.69     45.18 o 
  10  10   5      490.48      452.78     44.56 o 
 -17  11   5       30.06       42.21     13.81 o 
 -15  11   5      583.85      575.48     26.85 o 
 -13  11   5      112.97       91.64     19.11 o 
 -11  11   5      823.23      760.99     35.45 o 
  -9  11   5     1534.49     1585.28     41.93 o 
  -7  11   5       11.14       12.57     12.69 o 
  -5  11   5       36.45       50.53      9.49 o 
  -3  11   5       22.89       38.81      9.13 o 
  -1  11   5     4419.42     4711.62     67.51 o 
   1  11   5        0.12        5.32      5.16 o 
   3  11   5        9.29        5.08      7.12 o 
   5  11   5      931.91      919.89     63.67 o 
   7  11   5      457.19      367.20     38.03 o 
   9  11   5      210.17      200.10     38.59 o 
 -14  12   5      161.45      145.41     16.12 o 
 -12  12   5      381.08      398.19     24.74 o 
 -10  12   5      141.90      176.59     19.97 o 
  -8  12   5     1933.58     1847.04     64.97 o 
  -6  12   5     1925.78     1934.18     47.47 o 
  -4  12   5       70.18       71.25     13.85 o 
  -2  12   5      337.31      316.75     23.35 o 
   0  12   5      690.35      748.91     45.87 o 
   2  12   5      246.02      247.00     23.46 o 
   4  12   5       17.26       24.33     24.93 o 
   6  12   5     1477.82     1350.61     67.32 o 
   8  12   5       52.52       62.32     29.68 o 
 -13  13   5      214.86      198.46     20.97 o 
 -11  13   5      204.63      206.83     28.82 o 
  -9  13   5      138.63      106.30     17.53 o 
  -7  13   5       23.13       21.53     15.96 o 
  -5  13   5        2.71       12.79     16.54 o 
  -3  13   5     1264.52     1123.48     76.59 o 
  -1  13   5     1031.44     1028.59     72.91 o 
   1  13   5      198.84      192.15     15.57 o 
   3  13   5       10.37       30.27     26.11 o 
   5  13   5      134.27      126.45     30.87 o 
 -10  14   5     1106.46     1091.25     49.34 o 
  -8  14   5      176.30      153.50     17.81 o 
  -6  14   5     1275.37     1164.29     37.89 o 
  -4  14   5      210.00      159.23     17.10 o 
  -2  14   5      256.53      298.40     21.84 o 
   0  14   5      135.77      175.72     37.40 o 
   2  14   5      518.69      506.30     49.32 o 
   4  14   5      292.47      251.81     36.23 o 
  -7  15   5      319.68      374.36     27.99 o 
  -5  15   5      246.08      227.59     27.20 o 
  -3  15   5      809.28      805.10     61.85 o 
  -1  15   5      318.47      349.23     42.76 o 
 -22   0   6     2007.87     2096.35     73.38 o 
 -20   0   6     1613.93     1657.95     60.21 o 
 -18   0   6     2897.14     2848.51     77.25 o 
 -16   0   6     5259.85     5420.34    134.13 o 
 -14   0   6     7186.79     7097.72    102.24 o 
 -12   0   6    16500.85    17332.97    161.43 o 
 -10   0   6    16556.08    16953.80    171.68 o 
  -8   0   6    13423.11    12885.21    110.92 o 
  -6   0   6    15651.76    14740.50    124.37 o 
  -4   0   6    12050.38    11603.86     98.73 o 
  -2   0   6     3909.05     5475.62     53.05 o 
   0   0   6    13839.76    14437.05    203.27 o 
   2   0   6    13879.03    14417.59    109.97 o 
   4   0   6    13801.01    14027.31    112.81 o 
   6   0   6    11322.32    11769.89    105.34 o 
   8   0   6     5525.22     5941.75    111.80 o 
  10   0   6     3167.21     3412.91    128.51 o 
  12   0   6       67.73       78.35     14.25 o 
 -23   1   6       88.84       59.19     14.44 o 
 -21   1   6      679.69      706.69     49.94 o 
 -19   1   6      808.27      800.61     58.89 o 
 -17   1   6      727.12      819.92     41.05 o 
 -15   1   6     3299.99     3246.94    106.77 o 
 -13   1   6     4274.46     4394.60     41.73 o 
 -11   1   6     3153.78     3256.30     32.84 o 
  -9   1   6     3174.62     2977.57     31.57 o 
  -7   1   6     2463.30     2593.69     25.36 o 
  -5   1   6      248.15      271.60     13.76 o 
  -3   1   6      479.64      515.21     11.11 o 
  -1   1   6     3709.04     3986.82     32.90 o 
   1   1   6     1953.48     1847.60     19.78 o 
   3   1   6     7178.13     7443.37     48.31 o 
   5   1   6     4475.44     4695.20     41.97 o 
   7   1   6     2039.16     2103.13     26.31 o 
   9   1   6     1809.13     1855.92     22.38 o 
  11   1   6      657.33      663.06     26.75 o 
  13   1   6      249.33      217.94     19.60 o 
 -22   2   6      293.36      360.17     35.63 o 
 -20   2   6      184.95      208.26     22.15 o 
 -18   2   6      156.03      151.21     21.63 o 
 -16   2   6       66.12       51.14      8.62 o 
 -14   2   6       69.01       74.54      9.53 o 
 -12   2   6       57.04       37.94      7.39 o 
 -10   2   6       15.58       19.34      5.40 o 
  -8   2   6     2698.04     2925.69     30.55 o 
  -6   2   6     4326.70     4364.72     35.66 o 
  -4   2   6      357.89      309.84      9.93 o 
  -2   2   6     1314.33     1552.41     17.20 o 
   0   2   6      384.08      365.61      8.69 o 
   2   2   6      570.99      510.86     16.15 o 
   4   2   6      203.27      188.93     14.30 o 
   6   2   6        4.46       12.47      8.53 o 
   8   2   6       56.81       44.52      6.75 o 
  10   2   6        9.34       13.68      5.85 o 
  12   2   6       46.40       29.08     13.06 o 
  14   2   6      297.97      264.88     27.91 o 
 -21   3   6     1077.64     1071.06     36.78 o 
 -19   3   6      373.72      380.43     34.79 o 
 -17   3   6      778.96      833.92     36.87 o 
 -15   3   6     1497.79     1578.52     34.33 o 
 -13   3   6      598.73      583.84     17.34 o 
 -11   3   6       34.55       39.93      9.94 o 
  -9   3   6      746.73      934.04     16.89 o 
  -7   3   6     4133.23     5018.41     45.02 o 
  -5   3   6       63.49       70.75      8.43 o 
  -3   3   6     2723.12     2894.47     27.68 o 
  -1   3   6     7282.68     8288.10     61.16 o 
   1   3   6     5498.79     5699.98     41.68 o 
   3   3   6     2035.75     2171.22     99.07 o 
   5   3   6      360.95      392.49     26.42 o 
   7   3   6        8.07       -1.70     11.20 o 
   9   3   6       93.68      102.01      8.77 o 
  11   3   6      341.27      335.62     33.86 o 
  13   3   6      141.48      109.23     19.00 o 
 -22   4   6       73.07       92.39     17.78 o 
 -20   4   6      548.30      638.69     47.25 o 
 -18   4   6        3.10       10.26      8.25 o 
 -16   4   6      179.78      164.30     14.05 o 
 -14   4   6      152.51      135.66     13.62 o 
 -12   4   6       19.77       42.45     10.23 o 
 -10   4   6     1506.21     1601.25     23.71 o 
  -8   4   6     8896.77    10198.56     66.67 o 
  -6   4   6     7418.07     8432.20     79.57 o 
  -4   4   6     1935.85     1994.56     23.48 o 
  -2   4   6       69.36       55.16      5.54 o 
   0   4   6      477.20      394.88     12.98 o 
   2   4   6       22.46       33.26     17.39 o 
   4   4   6      425.40      502.74     29.42 o 
   6   4   6      722.33      763.84     26.43 o 
   8   4   6       96.69       89.80     13.57 o 
  10   4   6       11.09       36.79     27.89 o 
  12   4   6       67.85       59.95     18.40 o 
 -21   5   6     1393.49     1360.91     41.18 o 
 -19   5   6      500.90      557.04     42.42 o 
 -17   5   6     1641.23     1657.81     69.18 o 
 -15   5   6     1490.56     1590.21     70.80 o 
 -13   5   6     1859.08     1874.14     28.63 o 
 -11   5   6     3584.59     3580.18     36.68 o 
  -9   5   6     2076.86     1936.43     26.03 o 
  -7   5   6    10642.61    11302.34     71.16 o 
  -5   5   6    12147.04    12237.82    122.39 o 
  -3   5   6     8219.84     7715.19     71.91 o 
  -1   5   6     6391.78     5916.60     39.41 o 
   1   5   6     4075.10     3770.28     80.60 o 
   3   5   6     1242.09     1151.60     38.76 o 
   5   5   6     1735.88     1624.86     40.47 o 
   7   5   6     2134.69     2047.08     48.27 o 
   9   5   6     1839.74     1765.58     66.23 o 
  11   5   6      842.45      813.11     44.61 o 
  13   5   6      808.76      823.62     73.14 o 
 -20   6   6       38.73       40.57     17.33 o 
 -18   6   6      658.67      719.32     36.17 o 
 -16   6   6      328.28      353.25     27.33 o 
 -14   6   6     2089.12     2070.09     43.09 o 
 -12   6   6     2595.77     2708.49     51.36 o 
 -10   6   6     2216.33     2232.07     30.70 o 
  -8   6   6     5612.13     5642.80     48.01 o 
  -6   6   6     1874.97     1695.84     23.72 o 
  -4   6   6    10564.07    11563.82     75.02 o 
  -2   6   6     2794.85     2791.24     32.65 o 
   0   6   6      118.78      120.95      7.51 o 
   2   6   6     2875.73     2845.75     60.60 o 
   4   6   6     1106.20     1123.27     34.66 o 
   6   6   6      585.82      582.69    111.19 o 
   8   6   6      823.36      869.77     47.59 o 
  10   6   6     1353.31     1324.79     54.80 o 
  12   6   6      458.60      432.54     81.40 o 
 -21   7   6        7.03       16.26      9.20 o 
 -19   7   6       18.04       18.08      9.25 o 
 -17   7   6        9.09       43.84     19.63 o 
 -15   7   6      253.91      267.78     27.99 o 
 -13   7   6       13.98       30.41      9.86 o 
 -11   7   6      160.49      116.41     12.06 o 
  -9   7   6        4.66       18.26      9.13 o 
  -7   7   6      646.03      753.94     20.73 o 
  -5   7   6     1183.14     1300.75     22.75 o 
  -3   7   6      449.92      480.22     13.33 o 
  -1   7   6     1181.15     1068.71     16.67 o 
   1   7   6     3407.09     3380.32     55.83 o 
   3   7   6      309.03      304.91     30.89 o 
   5   7   6      197.54      181.12     31.47 o 
   7   7   6      340.02      430.10     62.97 o 
   9   7   6      464.64      410.01     38.62 o 
  11   7   6      214.65      156.76     26.13 o 
 -20   8   6      488.65      412.24     75.29 o 
 -18   8   6      497.19      497.09     26.48 o 
 -16   8   6      325.30      295.59     21.75 o 
 -14   8   6      530.74      494.94     31.72 o 
 -12   8   6     1930.20     1878.21     37.65 o 
 -10   8   6     6202.50     6333.45    131.25 o 
  -8   8   6     8339.81     8742.27     75.78 o 
  -6   8   6     4175.52     4280.07     45.47 o 
  -4   8   6     2613.37     2797.75     37.98 o 
  -2   8   6      376.37      431.42     13.30 o 
   0   8   6      440.19      361.66     11.84 o 
   2   8   6     5447.15     5677.80    162.00 o 
   4   8   6     2394.98     2574.48     75.95 o 
   6   8   6     2746.54     2773.34     87.96 o 
   8   8   6      846.92      933.34    165.97 o 
  10   8   6      920.55      905.42     52.35 o 
 -19   9   6      261.58      267.99     24.24 o 
 -17   9   6       71.37       62.69     16.35 o 
 -15   9   6       62.42       62.17     16.40 o 
 -13   9   6     1525.45     1612.88     56.56 o 
 -11   9   6       10.30       32.20     18.16 o 
  -9   9   6     2477.36     2353.69     46.16 o 
  -7   9   6     1556.55     1443.15     26.60 o 
  -5   9   6     1413.04     1345.12     25.45 o 
  -3   9   6      131.67      149.18     19.04 o 
  -1   9   6      203.47      205.09     20.41 o 
   1   9   6     3712.30     3683.25     50.73 o 
   3   9   6      145.97      102.71     29.69 o 
   5   9   6       62.90       72.41     26.71 o 
   7   9   6      284.80      263.11     57.02 o 
   9   9   6       79.06       68.26     22.56 o 
 -18  10   6     1094.59     1131.92     50.17 o 
 -16  10   6        5.68       15.09     13.06 o 
 -14  10   6      107.19       90.26     16.56 o 
 -12  10   6      595.33      524.35     27.74 o 
 -10  10   6     1082.43     1156.90     38.71 o 
  -8  10   6      259.69      275.00     31.78 o 
  -6  10   6      148.75      123.78     15.38 o 
  -4  10   6      343.77      399.47     45.28 o 
  -2  10   6      727.62      724.54     23.19 o 
   0  10   6        6.14       10.47     12.37 o 
   2  10   6      795.53      650.22     45.21 o 
   4  10   6      760.37      741.08     57.10 o 
   6  10   6      118.92      116.95     27.90 o 
   8  10   6       15.43       22.55     33.23 o 
 -17  11   6       19.27       33.54     14.10 o 
 -15  11   6      824.29      885.50     33.29 o 
 -13  11   6      626.16      629.42     32.76 o 
 -11  11   6      187.94      151.25     20.78 o 
  -9  11   6      296.72      296.58     21.31 o 
  -7  11   6     1033.34      995.31     58.25 o 
  -5  11   6     1048.75     1012.17     32.00 o 
  -3  11   6       40.62       30.30      7.50 o 
  -1  11   6     3295.72     3340.09     83.01 o 
   1  11   6     1033.93     1004.29     26.51 o 
   3  11   6      939.93      886.61    119.60 o 
   5  11   6      192.55      209.00     36.81 o 
   7  11   6      283.00      260.71     36.82 o 
 -14  12   6       93.64       40.96     16.03 o 
 -12  12   6      130.06      138.62     17.53 o 
 -10  12   6      337.73      294.49     23.09 o 
  -8  12   6     1901.11     1802.35     64.71 o 
  -6  12   6       12.69       27.81     28.19 o 
  -4  12   6       70.67       53.51     12.12 o 
  -2  12   6      790.65      815.57     35.72 o 
   0  12   6        7.51       15.10     10.81 o 
   2  12   6        4.02       19.58     24.92 o 
   4  12   6      200.14      188.22     36.81 o 
   6  12   6      232.65      235.14     33.85 o 
 -13  13   6      722.82      723.10     37.81 o 
 -11  13   6      816.88      851.72     33.99 o 
  -9  13   6      513.46      540.63     27.70 o 
  -7  13   6     4819.52     5120.81     76.66 o 
  -5  13   6      361.44      372.77     23.24 o 
  -3  13   6      895.69      896.87     35.10 o 
  -1  13   6      419.02      409.93     22.53 o 
   1  13   6      735.30      784.89     52.92 o 
   3  13   6      510.80      579.38     61.21 o 
   5  13   6     1529.82     1619.22     99.49 o 
 -10  14   6     2112.74     2086.87    116.35 o 
  -8  14   6       56.27       75.38     27.90 o 
  -6  14   6     2018.89     1985.11     50.11 o 
  -4  14   6     1233.40     1170.45     36.47 o 
  -2  14   6      395.11      377.82     39.21 o 
   0  14   6      730.87      803.26     61.24 o 
   2  14   6      355.61      374.80     40.39 o 
  -5  15   6       17.28       19.86     12.26 o 
  -3  15   6        7.30       26.71     18.40 o 
 -23   1   7      273.77      261.43     23.94 o 
 -21   1   7      371.05      419.19     30.87 o 
 -19   1   7     1932.35     1885.56     48.06 o 
 -17   1   7      254.71      265.88     29.65 o 
 -15   1   7      275.17      316.64     17.32 o 
 -13   1   7     2159.02     2273.30     31.43 o 
 -11   1   7     2608.46     2655.08     39.34 o 
  -9   1   7     2464.35     2391.55     26.79 o 
  -7   1   7     3329.72     3510.87     34.12 o 
  -5   1   7     9776.58    10996.72     80.95 o 
  -3   1   7      395.01      546.17     12.34 o 
  -1   1   7      843.09      712.52     12.91 o 
   1   1   7     5504.25     5816.40     40.78 o 
   3   1   7     4529.53     4605.46     40.86 o 
   5   1   7     2122.10     2265.28     24.35 o 
   7   1   7      631.91      667.36     13.77 o 
   9   1   7       80.74       81.88      8.40 o 
  11   1   7      156.74      143.08     18.40 o 
 -22   2   7      215.19      209.87     24.66 o 
 -20   2   7      570.19      565.86     33.98 o 
 -18   2   7      145.26      114.13     19.52 o 
 -16   2   7      356.14      266.81     40.70 o 
 -14   2   7      157.85      162.41     15.83 o 
 -12   2   7     1742.82     1640.22     23.97 o 
 -10   2   7     4767.81     4655.21     39.22 o 
  -8   2   7     2433.54     2390.68     27.72 o 
  -6   2   7     5039.05     4623.29     43.50 o 
  -4   2   7     1117.05      763.53     14.13 o 
  -2   2   7     5793.10     5953.79     47.51 o 
   0   2   7      438.31      542.71     11.71 o 
   2   2   7     1698.10     1674.34     21.74 o 
   4   2   7      467.91      452.28     11.41 o 
   6   2   7      679.95      604.89     14.04 o 
   8   2   7      419.17      427.90     17.08 o 
  10   2   7      191.74      181.10     22.56 o 
  12   2   7      167.83      178.11     20.78 o 
 -23   3   7       30.93       39.88     14.79 o 
 -21   3   7     1047.13     1036.49     34.74 o 
 -19   3   7     1539.16     1458.17     55.23 o 
 -17   3   7      931.80      881.15     43.96 o 
 -15   3   7     1711.50     1600.16     54.28 o 
 -13   3   7      259.68      236.32     14.39 o 
 -11   3   7      570.86      517.87     19.66 o 
  -9   3   7      678.11      598.08     15.51 o 
  -7   3   7      431.39      411.96     16.10 o 
  -5   3   7     3158.08     2917.39     30.98 o 
  -3   3   7     2226.87     2147.90     21.80 o 
  -1   3   7      364.98      342.96      9.53 o 
   1   3   7     7226.92     7532.25     46.22 o 
   3   3   7      249.70      259.06     10.72 o 
   5   3   7      683.86      640.43     27.07 o 
   7   3   7      489.78      483.59     22.71 o 
   9   3   7      386.72      402.39     22.75 o 
  11   3   7      327.33      365.88     27.92 o 
 -22   4   7     1145.67     1066.60     74.40 o 
 -20   4   7     2780.37     3022.38     59.20 o 
 -18   4   7     1775.12     1873.20     47.16 o 
 -16   4   7     1821.22     1687.39     58.21 o 
 -14   4   7     3060.60     3022.67     40.56 o 
 -12   4   7     2770.79     2656.03     34.12 o 
 -10   4   7     5507.45     5351.22     54.52 o 
  -8   4   7     5701.38     5523.98     51.26 o 
  -6   4   7    10487.19    10566.96     66.64 o 
  -4   4   7     8848.63     8956.66     85.10 o 
  -2   4   7     4534.87     4585.24     35.15 o 
   0   4   7     4848.46     4795.65     44.32 o 
   2   4   7      169.31      166.12     18.65 o 
   4   4   7     7782.85     7971.15     89.24 o 
   6   4   7     1942.36     1965.84     50.90 o 
   8   4   7     1871.22     2079.68     69.82 o 
  10   4   7     1422.67     1478.10     51.83 o 
  12   4   7      801.44      814.10     53.52 o 
 -21   5   7       10.24       11.06     13.68 o 
 -19   5   7     1609.27     1706.35     58.44 o 
 -17   5   7      961.16      996.42     44.34 o 
 -15   5   7     1691.63     1761.29     46.56 o 
 -13   5   7     1281.09     1296.15     24.00 o 
 -11   5   7     2670.88     2672.92     36.55 o 
  -9   5   7     1283.84     1334.74     22.40 o 
  -7   5   7     1632.09     1538.18     22.98 o 
  -5   5   7     7331.27     7703.10     55.82 o 
  -3   5   7     4944.46     5056.38     43.84 o 
  -1   5   7     3001.63     3082.92     25.83 o 
   1   5   7      420.50      456.70     25.14 o 
   3   5   7     7482.91     7679.27     96.45 o 
   5   5   7      329.86      330.60     20.05 o 
   7   5   7      388.78      396.30     41.59 o 
   9   5   7      211.90      223.27     29.69 o 
  11   5   7      458.13      446.81     71.30 o 
 -20   6   7       53.57       55.02     13.48 o 
 -18   6   7        5.24       39.22     16.49 o 
 -16   6   7      237.69      239.63     35.93 o 
 -14   6   7       90.77       79.72     15.97 o 
 -12   6   7       15.47       30.13     13.49 o 
 -10   6   7      531.68      542.99     17.53 o 
  -8   6   7      103.63       82.58     13.20 o 
  -6   6   7     2113.94     2554.23     28.96 o 
  -4   6   7      107.08       83.88      9.07 o 
  -2   6   7       92.85       92.56      8.71 o 
   0   6   7      398.80      377.23      7.01 o 
   2   6   7      795.50      803.90     30.76 o 
   4   6   7     2834.04     2736.24     85.66 o 
   6   6   7     1114.69     1093.89     50.02 o 
   8   6   7      351.50      365.93     38.02 o 
  10   6   7        9.59       17.21     16.62 o 
 -21   7   7       51.66       72.68     20.18 o 
 -19   7   7      153.24      111.55     42.15 o 
 -17   7   7     1226.77     1195.81     47.36 o 
 -15   7   7      451.99      436.07     27.41 o 
 -13   7   7     1000.89     1058.50     34.64 o 
 -11   7   7      760.23      739.62     19.23 o 
  -9   7   7      155.11      159.46     12.84 o 
  -7   7   7      342.21      382.18     14.36 o 
  -5   7   7      168.15      182.87     19.80 o 
  -3   7   7     1157.15     1164.15     18.76 o 
  -1   7   7     1929.17     1957.92     28.14 o 
   1   7   7     1298.08     1085.59     34.55 o 
   3   7   7     3700.43     3394.23    102.71 o 
   5   7   7     1166.76     1107.76     53.60 o 
   7   7   7      226.36      277.91     35.63 o 
   9   7   7      235.64      242.28     31.47 o 
  11   7   7        3.65      -10.68     19.58 o 
 -20   8   7       95.93       81.68     20.20 o 
 -18   8   7       52.72       68.85     36.21 o 
 -16   8   7     1647.57     1683.14     61.26 o 
 -14   8   7      526.81      538.14     26.97 o 
 -12   8   7      442.62      469.71     23.85 o 
 -10   8   7       33.47       48.97     11.17 o 
  -8   8   7      273.18      263.88     16.93 o 
  -6   8   7     3032.24     3172.16     52.95 o 
  -2   8   7     2150.41     2141.91     31.81 o 
   0   8   7      957.53      974.24     20.86 o 
   2   8   7        3.49       10.09     24.33 o 
   4   8   7       76.36       64.11     30.27 o 
   6   8   7      122.10      108.04     27.31 o 
   8   8   7      130.35      165.04     31.46 o 
  10   8   7      135.76      135.35     30.87 o 
 -19   9   7     1356.22     1317.42     56.20 o 
 -17   9   7     4007.62     4308.45     68.58 o 
 -15   9   7       13.75       37.59     21.66 o 
 -13   9   7     1350.21     1352.80     50.59 o 
 -11   9   7      650.66      631.52     43.71 o 
  -9   9   7     1846.42     1773.26    125.80 o 
  -7   9   7     4248.49     4356.71     71.26 o 
  -5   9   7     4169.48     4299.37     71.76 o 
  -3   9   7     9546.39    10067.54    144.16 o 
  -1   9   7      311.90      299.40     12.90 o 
   1   9   7     3433.42     3399.93     89.98 o 
   3   9   7     1050.18     1053.11     53.58 o 
   5   9   7     1000.90      972.45     50.59 o 
   7   9   7      733.03      793.22     47.57 o 
   9   9   7      888.22      877.91     64.83 o 
 -18  10   7      708.64      789.02     39.51 o 
 -16  10   7      108.61      142.02     19.82 o 
 -14  10   7     1402.18     1416.20     39.31 o 
 -12  10   7     2165.16     2213.58     76.50 o 
 -10  10   7     2308.61     2531.82     55.57 o 
  -8  10   7     4103.67     4203.02    108.88 o 
  -6  10   7     3944.31     4101.48     64.90 o 
  -4  10   7      812.90      772.82     24.55 o 
  -2  10   7     3476.71     3563.22     41.05 o 
   0  10   7     2285.49     2405.37     32.61 o 
   2  10   7     2487.33     2646.32    127.92 o 
   4  10   7      786.58      718.46     46.39 o 
   6  10   7     1202.88     1182.37     57.75 o 
   8  10   7      537.31      467.08     78.44 o 
 -17  11   7       53.69       44.81     15.46 o 
 -15  11   7      629.49      619.24     28.86 o 
 -13  11   7      206.57      232.05     26.03 o 
 -11  11   7       79.23       63.71     15.21 o 
  -9  11   7      131.42      152.54     21.17 o 
  -7  11   7       16.85       21.58      8.42 o 
  -5  11   7      192.76      179.84     17.64 o 
  -3  11   7      131.44      120.70     12.90 o 
  -1  11   7       19.05       21.74     12.37 o 
   1  11   7      236.56      195.97     29.69 o 
   3  11   7       11.36       14.84     24.33 o 
   5  11   7      233.53      251.18     39.79 o 
   7  11   7       17.99       35.01     22.55 o 
 -14  12   7        7.21       24.53     19.90 o 
 -12  12   7       73.37       56.43     13.35 o 
 -10  12   7        9.88       18.78     24.93 o 
  -8  12   7     2476.62     2468.27     50.81 o 
  -6  12   7      632.92      572.25     34.82 o 
  -4  12   7      576.50      584.83     30.82 o 
  -2  12   7      175.98      157.48     14.04 o 
   0  12   7        5.39       10.68     23.74 o 
   4  12   7       10.58       39.17     21.36 o 
 -13  13   7       58.76       43.92     23.15 o 
 -11  13   7      122.93       87.52     16.12 o 
  -9  13   7      391.34      384.89     23.90 o 
  -7  13   7      461.67      453.85     27.72 o 
  -5  13   7     1119.19     1113.06     40.77 o 
  -3  13   7      625.44      653.60     29.54 o 
  -1  13   7       31.53       43.92     18.99 o 
   1  13   7        8.79       16.02     29.67 o 
   3  13   7        9.33        1.78     22.55 o 
 -10  14   7        2.73       48.08     18.88 o 
  -8  14   7      867.21      806.53     40.99 o 
  -6  14   7      789.95      784.36     68.09 o 
  -4  14   7      175.30      229.17     39.78 o 
  -2  14   7       19.48       10.68     21.37 o 
   0  14   7      193.10      171.00     32.06 o 
 -22   0   8      494.10      465.87     36.84 o 
 -20   0   8     4023.27     4147.79     94.24 o 
 -18   0   8     6130.92     6031.87    171.13 o 
 -16   0   8     1769.06     1963.02     70.45 o 
 -14   0   8     8093.69     8328.18     93.14 o 
 -12   0   8     7165.96     7766.75    194.53 o 
 -10   0   8    15918.39    16203.25    199.85 o 
  -8   0   8    14067.93    14257.16    124.47 o 
  -6   0   8     4481.95     4307.92     50.14 o 
  -4   0   8     4643.35     4203.87     47.58 o 
  -2   0   8      637.72      512.02     17.24 o 
   0   0   8     5869.33     6226.89     61.25 o 
   2   0   8    12438.87    12887.51    114.19 o 
   4   0   8     5057.01     5099.96     74.39 o 
   6   0   8     7311.83     7838.64    114.11 o 
   8   0   8     2210.61     2383.66    102.73 o 
 -23   1   8      140.21      154.35     28.50 o 
 -21   1   8      572.20      564.07     40.42 o 
 -19   1   8      244.26      276.24     30.01 o 
 -17   1   8     3167.81     2923.96    173.27 o 
 -15   1   8     2028.75     2074.62     85.18 o 
 -13   1   8     5728.60     5771.15     58.57 o 
 -11   1   8     4222.57     4269.73     39.86 o 
  -9   1   8     2200.27     2098.32     29.28 o 
  -7   1   8      167.33      145.33     10.79 o 
  -5   1   8        5.04       16.68      6.64 o 
  -3   1   8     1239.66     1217.54     17.38 o 
  -1   1   8        4.34       18.32      7.64 o 
   1   1   8     5173.87     5195.05     45.63 o 
   3   1   8     1078.50     1053.62     16.31 o 
   5   1   8     8238.96     8636.11     95.54 o 
   7   1   8      885.72      903.31     16.56 o 
   9   1   8      467.95      435.05     19.84 o 
 -22   2   8       15.53       30.86     20.77 o 
 -20   2   8      728.33      657.54     43.57 o 
 -18   2   8      105.34       82.49     14.90 o 
 -16   2   8      662.70      606.66     69.59 o 
 -14   2   8     1021.01      995.94     25.55 o 
 -12   2   8       12.58       17.19      7.94 o 
 -10   2   8      117.95      118.08     11.04 o 
  -8   2   8     2981.19     2760.85     32.74 o 
  -6   2   8     2383.02     2333.24     25.18 o 
  -4   2   8     2372.83     2467.23     24.82 o 
  -2   2   8      431.22      487.86     12.01 o 
   0   2   8      275.53      276.96      9.65 o 
   2   2   8       82.36       68.80      6.77 o 
   4   2   8     1391.87     1381.72     22.17 o 
   6   2   8      400.99      414.49     11.19 o 
   8   2   8        5.08        9.65      4.51 o 
  10   2   8       82.08       83.69     14.25 o 
 -23   3   8       47.52       42.60     15.10 o 
 -21   3   8      621.59      547.77     38.04 o 
 -19   3   8       67.70       68.03     19.98 o 
 -17   3   8     1030.99      933.97     34.83 o 
 -15   3   8      399.26      411.90     24.66 o 
 -13   3   8      277.90      258.04     15.70 o 
 -11   3   8      719.61      751.76     18.58 o 
  -9   3   8     1095.81     1053.42     20.43 o 
  -7   3   8      549.13      534.85     17.11 o 
  -5   3   8     2074.16     2281.89     30.00 o 
  -3   3   8     3962.75     4199.41     36.63 o 
  -1   3   8      153.74      119.40      7.62 o 
   1   3   8       98.72       85.44      6.85 o 
   3   3   8       66.72       75.98      5.48 o 
   5   3   8     4147.72     4300.85     70.21 o 
   7   3   8      330.00      323.05     17.76 o 
   9   3   8      170.91      160.90     46.31 o 
 -22   4   8      105.96      116.62     21.11 o 
 -20   4   8      153.68      200.31     33.54 o 
 -18   4   8        4.10       23.08     13.93 o 
 -16   4   8       24.12       44.03     17.80 o 
 -14   4   8      361.44      366.75     36.58 o 
 -12   4   8      129.68      153.38     13.80 o 
 -10   4   8       85.86      114.17     13.48 o 
  -8   4   8       81.33       87.75     10.39 o 
  -6   4   8      468.40      468.66     18.43 o 
  -4   4   8      479.93      571.23     15.37 o 
  -2   4   8       43.56       44.68      7.93 o 
   0   4   8     2601.57     2531.79     51.99 o 
   2   4   8       35.31       52.32     18.93 o 
   4   4   8      209.63      203.29     16.12 o 
   6   4   8      248.13      213.19     18.46 o 
   8   4   8      106.07      115.76     23.15 o 
  10   4   8        5.60        8.31     13.65 o 
 -21   5   8      826.32      881.30     62.45 o 
 -19   5   8     1498.39     1543.00     44.99 o 
 -17   5   8     1171.23     1295.56     40.62 o 
 -15   5   8     6276.49     6607.14    117.93 o 
 -13   5   8       65.15       65.60      9.48 o 
 -11   5   8     1812.51     1801.76     27.28 o 
  -9   5   8     1949.31     1893.47     28.64 o 
  -7   5   8     3593.92     3697.36     35.82 o 
  -5   5   8     8050.75     8451.76     58.54 o 
  -3   5   8     8252.63     8623.50    101.60 o 
  -1   5   8     7622.19     7976.28     54.20 o 
   1   5   8     1099.15     1144.58     33.91 o 
   3   5   8     5527.37     5378.16    131.43 o 
   5   5   8     1916.55     1908.43     64.47 o 
   7   5   8     1854.87     1848.83     60.26 o 
   9   5   8      597.14      575.37    107.58 o 
 -22   6   8      355.07      294.02     39.80 o 
 -20   6   8      505.63      552.85     55.26 o 
 -18   6   8     1645.89     1699.29     43.40 o 
 -16   6   8      928.11     1025.88     42.44 o 
 -14   6   8      830.54      863.43     32.51 o 
 -12   6   8     2877.52     2880.78     71.32 o 
 -10   6   8     2125.72     2111.94     30.26 o 
  -8   6   8     4873.39     4797.44     96.75 o 
  -6   6   8     4882.89     4988.48     49.31 o 
  -4   6   8     3227.95     3283.69     34.28 o 
  -2   6   8     1354.25     1379.14     18.58 o 
   0   6   8      104.68       93.82     15.70 o 
   2   6   8     2369.91     2442.05     80.15 o 
   4   6   8     1237.37     1216.46     53.61 o 
   6   6   8     1015.62      957.06     59.52 o 
   8   6   8      316.05      298.16     55.24 o 
  10   6   8      305.40      288.64     33.26 o 
 -21   7   8      150.71      159.25     27.39 o 
 -19   7   8       57.85      104.21     25.52 o 
 -17   7   8      457.04      448.78     31.28 o 
 -15   7   8     1461.98     1472.40     40.97 o 
 -13   7   8      294.20      344.61     21.79 o 
 -11   7   8      108.49      130.50     14.30 o 
  -9   7   8      186.23      190.79     12.58 o 
  -7   7   8       18.40       30.99      9.58 o 
  -5   7   8      397.46      404.36     14.77 o 
  -3   7   8       55.50       55.61      6.94 o 
  -1   7   8        2.71       12.57      5.06 o 
   1   7   8      349.27      324.39     36.24 o 
   3   7   8       28.22       35.61     26.11 o 
   5   7   8      281.04      302.31     30.29 o 
   7   7   8        1.98       10.09     14.84 o 
   9   7   8       91.37       90.22     25.52 o 
 -20   8   8       52.61       41.55     22.55 o 
 -18   8   8     3401.57     3588.20     64.09 o 
 -16   8   8      154.33      151.35     32.65 o 
 -14   8   8      152.51      145.17     20.56 o 
 -12   8   8     1689.39     1695.40     56.38 o 
 -10   8   8     3260.95     3186.95     66.60 o 
  -8   8   8     2824.98     2806.67     50.93 o 
  -6   8   8     2782.98     2678.00     44.64 o 
  -4   8   8     2915.98     2979.01     50.14 o 
  -2   8   8      472.41      484.33     15.76 o 
   0   8   8     1109.35     1125.60     51.22 o 
   2   8   8     1186.91     1130.44     53.60 o 
   4   8   8     1935.23     1872.03     96.67 o 
   6   8   8      499.25      451.04     37.44 o 
   8   8   8      884.02      905.28     61.86 o 
 -19   9   8       97.80       57.77     14.41 o 
 -17   9   8       44.60       36.77     13.50 o 
 -15   9   8      273.02      298.70     26.00 o 
 -13   9   8      984.81     1016.85     43.04 o 
 -11   9   8     1116.03     1148.04     44.94 o 
  -9   9   8      387.92      366.11     22.57 o 
  -7   9   8      335.06      328.54     24.92 o 
  -5   9   8      125.99      112.71     10.96 o 
  -3   9   8     1373.56     1455.62     24.06 o 
  -1   9   8     1322.56     1383.16     27.08 o 
   1   9   8      101.30      105.67     25.53 o 
   3   9   8      940.58      927.07     51.77 o 
   5   9   8      109.80       66.49     23.74 o 
   7   9   8      497.19      552.61     49.91 o 
 -18  10   8      681.23      687.46     37.66 o 
 -16  10   8        8.27       26.21     17.80 o 
 -14  10   8       56.44       53.81     13.68 o 
 -12  10   8       16.89       25.56     14.81 o 
 -10  10   8       17.63       15.90     14.10 o 
  -8  10   8      232.35      225.64     17.55 o 
  -6  10   8       61.57       42.98      9.75 o 
  -4  10   8      509.80      538.44     36.27 o 
  -2  10   8      334.95      358.64     13.36 o 
   0  10   8       25.61       26.71     25.52 o 
   2  10   8        1.64       12.46     23.74 o 
   4  10   8       11.05       48.66     32.05 o 
   6  10   8        4.77       19.58     24.33 o 
 -17  11   8      164.54      180.11     20.88 o 
 -15  11   8      482.72      555.61     61.50 o 
 -13  11   8      712.80      730.14     29.95 o 
 -11  11   8      162.29      176.10     19.40 o 
  -9  11   8      232.61      227.15     19.44 o 
  -7  11   8      249.55      263.13     15.03 o 
  -5  11   8      511.23      539.53     28.19 o 
  -3  11   8     1059.65     1057.08     41.19 o 
  -1  11   8     1000.80      934.94     49.99 o 
   1  11   8      111.78       83.11     23.15 o 
   3  11   8       10.07       24.33     33.23 o 
   5  11   8      345.49      369.45     52.27 o 
 -14  12   8        4.36       15.84     13.25 o 
 -12  12   8      182.37      151.50     24.56 o 
 -10  12   8       83.60      101.93     17.11 o 
  -8  12   8        4.75       10.07     11.95 o 
  -6  12   8       52.82       41.43     21.37 o 
  -4  12   8        5.49       15.25     14.60 o 
  -2  12   8      454.33      483.07     42.19 o 
   0  12   8        7.47       21.36     21.96 o 
   2  12   8      232.95      223.27     37.41 o 
 -13  13   8     1088.65     1058.29     48.18 o 
 -11  13   8      177.06      172.05     19.94 o 
  -9  13   8      442.53      426.68     24.69 o 
  -7  13   8      765.07      749.51     34.49 o 
  -5  13   8      902.09      853.11     36.12 o 
  -3  13   8      319.81      318.35     35.04 o 
  -1  13   8     1556.57     1580.16     98.91 o 
   1  13   8      551.73      511.67     49.32 o 
  -8  14   8      386.19      417.82     30.21 o 
  -6  14   8     1079.40     1063.40     72.00 o 
  -4  14   8      784.42      751.01     58.87 o 
 -23   1   9      398.69      501.90     33.30 o 
 -21   1   9      305.01      321.31     35.93 o 
 -19   1   9     2378.56     2142.42     72.31 o 
 -17   1   9       65.94       98.78     18.24 o 
 -15   1   9      762.01      839.76     46.66 o 
 -13   1   9     1746.58     1664.76     28.51 o 
 -11   1   9     1886.77     1737.25     26.60 o 
  -9   1   9     1755.25     1675.01     23.59 o 
  -7   1   9     1304.63     1177.95     19.74 o 
  -5   1   9      980.10      951.26     16.91 o 
  -3   1   9     2224.93     2155.67     25.16 o 
  -1   1   9     2499.95     2366.83     27.39 o 
   1   1   9     3985.59     3952.90     36.53 o 
   3   1   9       17.88       25.79      6.74 o 
   5   1   9        6.72       10.56      6.08 o 
   7   1   9     4079.05     4126.65     46.69 o 
 -22   2   9      131.10      140.31     28.50 o 
 -20   2   9      156.36      229.47     31.87 o 
 -18   2   9     1450.70     1324.98     48.19 o 
 -16   2   9      399.29      411.10     27.16 o 
 -14   2   9      487.33      597.66     24.18 o 
 -12   2   9     2147.04     1914.05     27.50 o 
 -10   2   9      920.30     1003.54     19.21 o 
  -8   2   9     2147.72     2163.74     26.18 o 
  -6   2   9     6566.81     6793.98     53.87 o 
  -4   2   9     4433.94     4723.89     38.52 o 
  -2   2   9     1535.75     1574.31     21.67 o 
   0   2   9      669.00      733.35     14.28 o 
   2   2   9     1321.78     1341.55     22.35 o 
   4   2   9     4940.20     5021.84     42.05 o 
   6   2   9       32.28       33.04      5.06 o 
   8   2   9      607.30      647.33     31.50 o 
 -23   3   9       79.18       70.53     15.69 o 
 -21   3   9      135.68       95.02     20.68 o 
 -19   3   9      617.46      561.57     34.56 o 
 -17   3   9      490.07      515.94     35.07 o 
 -15   3   9      230.36      318.33     30.29 o 
 -13   3   9     8781.02     8501.17    222.49 o 
 -11   3   9       40.51       48.67     11.43 o 
  -9   3   9     2167.40     1990.86     26.25 o 
  -7   3   9      485.55      483.63     18.80 o 
  -5   3   9      575.03      574.54     14.90 o 
  -3   3   9     1140.88     1218.03     24.18 o 
  -1   3   9      375.86      401.22     10.72 o 
   1   3   9     2051.90     2186.88     27.21 o 
   3   3   9      454.82      484.13      7.10 o 
   5   3   9      635.95      624.82     63.03 o 
   7   3   9      843.53      920.22     40.45 o 
   9   3   9      642.03      669.93     35.67 o 
 -22   4   9      629.74      668.34     72.82 o 
 -20   4   9     1052.42     1029.91     34.63 o 
 -18   4   9     1962.23     2049.75     51.67 o 
 -16   4   9     5933.72     5737.94     81.91 o 
 -14   4   9      671.68      725.83     29.12 o 
 -12   4   9       11.96       13.06     11.42 o 
 -10   4   9     5773.51     5867.53     87.01 o 
  -8   4   9     9378.37     9455.27     81.49 o 
  -6   4   9    10832.36    10969.63    104.19 o 
  -4   4   9     7229.75     7430.92     65.72 o 
  -2   4   9     3148.29     3351.60     30.55 o 
   0   4   9      165.14      159.09      7.60 o 
   2   4   9      424.13      428.74     20.54 o 
   4   4   9     3040.68     2876.41    100.32 o 
   6   4   9     3744.03     3915.20     88.16 o 
   8   4   9     1360.92     1403.82     55.39 o 
 -21   5   9      664.72      587.88     75.93 o 
 -19   5   9      745.21      699.15     30.20 o 
 -17   5   9     1418.80     1377.73     68.24 o 
 -15   5   9       54.25       24.82     14.20 o 
 -13   5   9      156.35      151.43     18.11 o 
 -11   5   9     3990.28     3988.72     58.12 o 
  -9   5   9     5789.18     5936.92    111.58 o 
  -7   5   9     3778.73     3756.93     45.79 o 
  -5   5   9     2948.67     2855.46     30.73 o 
  -3   5   9      729.99      692.64     14.76 o 
  -1   5   9     1613.99     1632.67     22.29 o 
   1   5   9       73.97       72.98     18.10 o 
   3   5   9      702.15      709.52     39.25 o 
   5   5   9     1115.41     1129.39     63.11 o 
   7   5   9      657.83      657.52     38.64 o 
   9   5   9     1125.33     1130.78     70.23 o 
 -20   6   9       35.78       64.27     15.53 o 
 -18   6   9       66.58       55.46     12.82 o 
 -16   6   9     3013.97     3010.10     64.97 o 
 -14   6   9      118.87      122.23     16.11 o 
 -12   6   9      103.80       90.40     10.99 o 
 -10   6   9       13.60       21.64      9.72 o 
  -8   6   9       40.49       41.26      8.74 o 
  -6   6   9        3.09       29.02     22.23 o 
  -4   6   9      232.69      198.66     13.86 o 
  -2   6   9       48.30       43.60      6.26 o 
   0   6   9      224.98      232.21     38.01 o 
   2   6   9      608.83      591.59     38.05 o 
   4   6   9      306.36      253.03     29.70 o 
   6   6   9      334.39      272.64     55.24 o 
   8   6   9      107.47      120.50     24.93 o 
 -21   7   9        5.65       16.56     12.19 o 
 -19   7   9      374.55      359.38     24.09 o 
 -17   7   9     1770.29     1780.72     44.46 o 
 -15   7   9       66.26       87.16     22.26 o 
 -13   7   9     1508.03     1552.11     76.51 o 
 -11   7   9      266.27      256.74     22.50 o 
  -9   7   9      139.72      140.03     12.79 o 
  -7   7   9       30.43       14.27     11.20 o 
  -5   7   9      187.17      167.53     11.04 o 
  -3   7   9       51.94       56.53      6.81 o 
  -1   7   9     1368.35     1397.68     16.42 o 
   1   7   9      463.52      505.15     38.63 o 
   5   7   9      707.40      644.55     41.62 o 
   7   7   9      115.18      100.92     23.74 o 
 -20   8   9      317.21      372.57     27.89 o 
 -18   8   9      133.70      135.61     32.95 o 
 -16   8   9       16.65       28.19     14.10 o 
 -14   8   9       10.08       28.33     20.47 o 
 -12   8   9       53.07       47.10     16.38 o 
 -10   8   9      122.68      115.61     11.05 o 
  -8   8   9      306.79      288.52     14.98 o 
  -6   8   9     1277.04     1287.28     51.53 o 
  -4   8   9      616.52      614.88     24.73 o 
  -2   8   9      161.42      161.42      8.74 o 
   0   8   9      185.31      190.01     29.69 o 
   2   8   9      100.47       51.05     20.78 o 
   4   8   9      416.96      404.00     35.05 o 
   6   8   9      171.93      169.80     27.90 o 
 -19   9   9      758.18      805.37     40.11 o 
 -17   9   9     1613.39     1726.72     76.59 o 
 -15   9   9     1220.68     1309.53     38.95 o 
 -13   9   9     1164.36     1194.20     58.91 o 
 -11   9   9     2418.02     2499.05     56.79 o 
  -9   9   9      513.84      503.09     21.94 o 
  -7   9   9     2182.77     2191.35     40.04 o 
  -5   9   9     2051.94     2205.91    255.01 o 
  -3   9   9     4052.11     4095.02     52.96 o 
  -1   9   9     2436.74     2533.70     86.07 o 
   1   9   9     1074.58     1090.52     55.36 o 
   3   9   9      399.34      473.49     40.99 o 
   5   9   9      166.07      166.24     29.09 o 
 -18  10   9      379.10      345.03     25.52 o 
 -16  10   9     1770.21     1788.79     48.69 o 
 -14  10   9      655.92      612.34     30.02 o 
 -12  10   9     1337.83     1379.92     78.93 o 
 -10  10   9     1042.02     1143.41     63.39 o 
  -8  10   9     3315.27     3309.72     86.82 o 
  -6  10   9     2071.61     1955.09     35.94 o 
  -4  10   9     2225.21     1990.35     67.08 o 
  -2  10   9     2257.24     2160.98    108.11 o 
   0  10   9      932.65      919.26     61.28 o 
   2  10   9      607.92      674.66     44.58 o 
   4  10   9      462.58      414.72     43.97 o 
 -15  11   9       34.99       44.54     17.81 o 
 -13  11   9       29.54       20.27     12.99 o 
 -11  11   9        7.42        6.36     11.98 o 
  -9  11   9      519.49      515.16     39.06 o 
  -7  11   9      172.02      139.12     21.23 o 
  -5  11   9       12.93       10.44     10.50 o 
  -3  11   9      102.38       46.30     19.59 o 
  -1  11   9       98.39      100.32     27.90 o 
   1  11   9        0.95        9.50     22.55 o 
   3  11   9       71.53       61.14     18.40 o 
 -14  12   9       80.27       77.89     16.99 o 
 -12  12   9        4.03        6.68     11.05 o 
 -10  12   9        4.95       16.30     12.57 o 
  -8  12   9      403.90      415.18     30.60 o 
  -6  12   9      737.31      677.79     29.29 o 
  -4  12   9       74.22      102.09     29.68 o 
  -2  12   9      881.82      893.43     53.53 o 
 -11  13   9      176.23      131.56     16.79 o 
  -9  13   9      199.11      163.33     24.98 o 
  -7  13   9      172.76      181.84     23.07 o 
  -5  13   9      177.98      169.80     31.47 o 
  -3  13   9       26.19       52.82     23.74 o 
  -1  13   9      132.59      103.29     29.09 o 
 -20   0  10     2105.28     2026.10     74.02 o 
 -18   0  10     3916.74     3982.81    107.48 o 
 -16   0  10     5976.79     5618.82    154.85 o 
 -14   0  10     5563.35     6063.06    134.28 o 
 -12   0  10    12306.50    13165.37    136.41 o 
 -10   0  10     3069.84     2720.71     48.18 o 
  -8   0  10     8943.13     9233.14    111.16 o 
  -6   0  10     4692.07     4889.28     67.48 o 
  -4   0  10    10774.46    11701.20    156.53 o 
  -2   0  10     9209.75    10170.16    145.00 o 
   0   0  10     5292.75     5723.74    117.20 o 
   2   0  10     2757.55     2920.36     42.54 o 
   4   0  10      849.13      955.16     31.83 o 
   6   0  10     7881.45     8006.87     78.21 o 
 -23   1  10      103.63      144.25     29.68 o 
 -21   1  10      423.22      493.32     77.53 o 
 -19   1  10      896.13      788.20     70.45 o 
 -17   1  10     2296.99     1937.61     75.01 o 
 -15   1  10     3931.27     3623.16    221.86 o 
 -13   1  10      579.45      520.68     19.39 o 
 -11   1  10      935.08      853.94     20.08 o 
  -9   1  10     1511.33     1402.93     36.36 o 
  -7   1  10      853.18      817.86     21.42 o 
  -5   1  10      339.76      296.65     14.01 o 
  -3   1  10     1148.35     1054.26     18.36 o 
  -1   1  10     1436.04     1320.31     21.10 o 
   1   1  10      766.69      709.25     15.44 o 
   3   1  10     2991.92     3119.67     40.97 o 
   5   1  10      161.35      158.68     12.13 o 
   7   1  10      555.98      512.91     25.56 o 
 -22   2  10       39.12       46.00     12.55 o 
 -20   2  10        2.52       21.96     14.86 o 
 -18   2  10       32.68       33.42     17.39 o 
 -16   2  10      493.05      437.42     36.31 o 
 -14   2  10     1150.49      972.50     36.07 o 
 -12   2  10       19.67       23.06      7.66 o 
 -10   2  10      943.03      905.04     25.27 o 
  -8   2  10      659.23      669.93     22.75 o 
  -6   2  10     1165.84     1141.85     20.55 o 
  -4   2  10      867.00      886.29     16.96 o 
  -2   2  10      524.91      552.22     13.76 o 
   0   2  10        3.52       14.31      6.26 o 
   2   2  10      212.69      197.26      9.73 o 
   4   2  10     1136.78     1132.92     34.15 o 
   6   2  10      368.24      377.81     26.14 o 
 -23   3  10        4.67       19.12     12.57 o 
 -21   3  10       59.11       60.98     17.78 o 
 -19   3  10      111.38       70.30     16.48 o 
 -17   3  10     1425.40     1280.87     54.84 o 
 -15   3  10     1793.36     1794.82     46.00 o 
 -13   3  10      211.97      188.55     18.29 o 
 -11   3  10      447.58      375.55     18.47 o 
  -9   3  10     2863.35     2744.83     33.48 o 
  -7   3  10     2252.08     2215.68     29.89 o 
  -5   3  10      597.34      559.20     21.98 o 
  -3   3  10      219.44      197.70      9.71 o 
  -1   3  10        7.37       16.49      6.63 o 
   1   3  10       14.57       10.62      4.51 o 
   3   3  10      816.82      827.44     15.78 o 
   5   3  10      166.11      166.84     48.09 o 
   7   3  10      194.17      191.19     20.78 o 
 -22   4  10       50.00       48.77     13.68 o 
 -20   4  10       19.94       21.17     15.37 o 
 -18   4  10      254.36      221.33     24.98 o 
 -16   4  10      409.01      360.03     27.92 o 
 -14   4  10     2197.51     2136.89     72.92 o 
 -12   4  10      209.54      253.60     18.96 o 
 -10   4  10      215.32      194.13     19.00 o 
  -8   4  10        4.44       18.70      9.56 o 
  -6   4  10       60.63       44.58      8.93 o 
  -4   4  10      206.78      181.61     16.25 o 
  -2   4  10      358.87      279.07     11.84 o 
   0   4  10      359.47      326.93     10.01 o 
   2   4  10      291.19      272.04     29.70 o 
   4   4  10      156.46      196.52     29.69 o 
   6   4  10      182.03      144.87     21.97 o 
   8   4  10      276.72      238.73     26.72 o 
 -21   5  10      437.68      496.27    112.59 o 
 -19   5  10     1249.90     1336.28     39.76 o 
 -17   5  10     3567.35     3490.34    111.07 o 
 -15   5  10     2079.93     2288.75     48.14 o 
 -13   5  10      197.07      231.11     19.89 o 
 -11   5  10     1035.57     1060.49     27.79 o 
  -9   5  10     2615.24     2584.11     40.87 o 
  -7   5  10     2957.10     3057.32    110.93 o 
  -3   5  10     1916.45     1964.17     39.34 o 
  -1   5  10     1910.55     1898.43     38.80 o 
   1   5  10     1961.11     1965.97     66.87 o 
   3   5  10      810.95      884.53     53.54 o 
   5   5  10     1663.85     1655.47     54.84 o 
   7   5  10        6.58       21.36     17.80 o 
 -20   6  10      949.72     1026.36     42.14 o 
 -18   6  10      523.59      549.02     69.24 o 
 -16   6  10      927.76      857.95     39.33 o 
 -14   6  10      888.01      817.56     31.55 o 
 -12   6  10        9.22       27.87     18.16 o 
 -10   6  10     1332.92     1404.54     32.81 o 
  -8   6  10      575.55      639.23     18.46 o 
  -6   6  10     3914.13     3788.02     61.46 o 
  -4   6  10     2139.14     2155.25     37.25 o 
  -2   6  10     3048.37     3092.18     32.29 o 
   0   6  10     1301.80     1296.48     53.03 o 
   2   6  10        5.32       17.21     29.67 o 
   4   6  10      449.24      472.37     34.46 o 
   6   6  10      236.35      206.05     27.32 o 
 -21   7  10       68.58       85.98     17.19 o 
 -19   7  10       22.44       34.25     19.94 o 
 -17   7  10       33.97       62.71     17.57 o 
 -15   7  10      145.85      130.91     17.78 o 
 -13   7  10        2.90       14.04     15.04 o 
 -11   7  10       70.37       63.19     10.05 o 
  -9   7  10      133.54      117.34     10.68 o 
  -7   7  10      273.64      220.52     14.37 o 
  -5   7  10        8.55       19.60     11.30 o 
  -3   7  10       21.45       19.20      5.50 o 
  -1   7  10       64.72       80.72     26.12 o 
   1   7  10       70.22       53.42     17.21 o 
   3   7  10      438.64      439.68     36.24 o 
   5   7  10       22.89       23.74     18.40 o 
 -20   8  10      337.36      350.89     37.98 o 
 -18   8  10      515.63      460.06     25.82 o 
 -16   8  10      822.49      773.07     30.89 o 
 -14   8  10     1545.72     1468.89     56.26 o 
 -12   8  10      415.53      433.68     25.40 o 
 -10   8  10      625.14      604.51     33.03 o 
  -8   8  10      563.59      589.74     19.74 o 
  -6   8  10     1939.04     1807.53     32.44 o 
  -4   8  10     2095.18     2039.42     32.39 o 
  -2   8  10     2012.85     1972.82     36.24 o 
   0   8  10     1915.00     1971.48     68.62 o 
   2   8  10      120.49      115.76     23.15 o 
   4   8  10      305.20      296.96     33.26 o 
 -19   9  10      102.27       78.05     16.48 o 
 -17   9  10      647.81      654.89     33.32 o 
 -15   9  10      268.24      285.14     22.02 o 
 -13   9  10      299.17      315.47     24.15 o 
 -11   9  10        9.48       11.88     16.58 o 
  -9   9  10       17.26       28.34     11.53 o 
  -7   9  10      859.94      861.29     26.03 o 
  -5   9  10      583.32      644.65     21.56 o 
  -3   9  10      250.73      281.59     14.31 o 
  -1   9  10      794.92      805.92     46.39 o 
   1   9  10      906.27      879.27     50.57 o 
   3   9  10        1.83       -7.12     20.77 o 
 -16  10  10       79.35       66.31     16.53 o 
 -14  10  10       61.21       79.44     17.19 o 
 -12  10  10      727.90      689.15     41.75 o 
 -10  10  10       24.00       24.91     12.73 o 
  -8  10  10       53.31       45.60      8.61 o 
  -6  10  10      106.44      104.12     13.62 o 
  -4  10  10       87.83       71.63     11.14 o 
  -2  10  10        1.89       25.52     23.14 o 
   0  10  10       13.54       42.14     24.33 o 
   2  10  10       12.97       -0.59     21.96 o 
 -15  11  10      848.50      871.49     85.94 o 
 -13  11  10      600.93      670.35     54.68 o 
 -11  11  10      307.76      304.42     28.56 o 
  -9  11  10      780.08      802.97     30.15 o 
  -7  11  10      490.90      529.42     34.76 o 
  -5  11  10      159.17      198.30     30.87 o 
  -3  11  10       70.84       94.97     24.34 o 
  -1  11  10      106.49       77.17     21.96 o 
   1  11  10       85.77       83.10     21.96 o 
 -12  12  10        4.55       15.96     15.51 o 
 -10  12  10      122.96      141.52     21.96 o 
  -8  12  10      134.73      126.69     16.88 o 
  -6  12  10        1.96       22.55     27.89 o 
  -4  12  10      174.35      211.36     32.65 o 
  -2  12  10      263.64      321.27     39.19 o 
  -9  13  10      314.40      305.21     24.40 o 
  -7  13  10      171.32      112.21     23.75 o 
 -23   1  11      314.02      267.47     34.15 o 
 -21   1  11       62.89       40.95     21.96 o 
 -19   1  11      206.83      172.15     29.67 o 
 -17   1  11      664.55      575.18     45.56 o 
 -15   1  11     1381.34     1372.83     40.25 o 
 -13   1  11    10141.57    10447.54    187.62 o 
 -11   1  11     1486.70     1584.52     27.59 o 
  -9   1  11        7.95       20.45     11.44 o 
  -7   1  11     2020.79     2028.68     35.46 o 
  -5   1  11     2614.63     2585.60     34.10 o 
  -3   1  11     2337.95     2282.74     37.17 o 
  -1   1  11     1756.59     1647.52     26.40 o 
   1   1  11      438.18      416.83     16.28 o 
   3   1  11        6.10       28.89     11.05 o 
   5   1  11      231.58      257.12     20.19 o 
 -22   2  11      175.12      109.42     23.53 o 
 -20   2  11      613.38      548.08    129.59 o 
 -18   2  11     1350.80     1423.56     70.82 o 
 -16   2  11      690.47      777.67     39.28 o 
 -14   2  11       41.97       48.25     17.21 o 
 -12   2  11      394.41      348.47     19.11 o 
 -10   2  11      444.88      510.25     16.72 o 
  -8   2  11      215.91      189.28     11.98 o 
  -6   2  11     2368.55     2404.57     33.17 o 
  -4   2  11     2712.63     2895.73     36.90 o 
  -2   2  11     1346.56     1458.50     24.85 o 
   0   2  11     1397.12     1539.78     20.74 o 
   2   2  11      633.74      683.52     22.03 o 
   4   2  11       19.24       18.40     16.62 o 
   6   2  11      152.10      109.83     28.50 o 
 -21   3  11       26.59       27.89     23.15 o 
 -19   3  11        5.62       14.05     17.56 o 
 -17   3  11      404.83      421.58     24.79 o 
 -15   3  11     1480.17     1523.74     77.81 o 
 -13   3  11     2265.73     2334.28    101.34 o 
 -11   3  11     2947.19     3036.39     54.27 o 
  -9   3  11      160.69      123.90     11.60 o 
  -7   3  11     4214.93     4200.92     93.60 o 
  -5   3  11       15.67       21.14      6.18 o 
  -3   3  11      760.89      782.26     17.20 o 
  -1   3  11        2.79        9.62      5.13 o 
   1   3  11      154.52      135.28      8.63 o 
   3   3  11      326.25      316.00     28.51 o 
   5   3  11        3.43        4.15     12.46 o 
 -22   4  11      492.22      515.08     50.80 o 
 -20   4  11      969.76     1048.70     50.57 o 
 -18   4  11     1945.17     1892.86     54.90 o 
 -16   4  11     2113.19     2063.48     51.50 o 
 -14   4  11     1717.34     1681.08     40.44 o 
 -12   4  11     1798.72     1856.18     51.94 o 
 -10   4  11     3903.46     3950.40     68.88 o 
  -8   4  11     2137.66     2063.31     40.21 o 
  -6   4  11     2360.69     2463.43     43.78 o 
  -4   4  11     2293.13     2239.99     37.36 o 
  -2   4  11     1145.39     1192.74     19.55 o 
   0   4  11     1760.48     1808.82     28.98 o 
   2   4  11     1067.49     1047.05     44.05 o 
   4   4  11     1596.63     1667.62     54.83 o 
   6   4  11       29.49       24.93     13.65 o 
 -21   5  11      238.85      229.40     21.64 o 
 -19   5  11      225.01      282.13     23.70 o 
 -17   5  11      270.03      253.73     22.02 o 
 -15   5  11     2523.53     2355.97     65.48 o 
 -13   5  11     1457.01     1392.88     36.87 o 
 -11   5  11     1549.59     1367.54     38.03 o 
  -9   5  11     1973.30     1979.53     46.52 o 
  -7   5  11      832.89      847.92     22.46 o 
  -5   5  11     2042.56     1870.62     45.76 o 
  -3   5  11      474.72      510.98     19.79 o 
  -1   5  11      500.61      449.42     29.54 o 
   1   5  11      407.10      351.73     29.11 o 
   3   5  11      353.81      381.95     30.89 o 
   5   5  11     1012.81      976.40     61.88 o 
 -20   6  11      166.70      151.52     22.81 o 
 -18   6  11       72.47       57.53     17.11 o 
 -16   6  11      289.16      222.86     22.07 o 
 -14   6  11       76.44       62.68     15.21 o 
 -12   6  11        5.30       21.60     14.25 o 
 -10   6  11       27.34       22.25      8.67 o 
  -8   6  11       22.96       29.57      9.43 o 
  -6   6  11       55.82       59.55      8.35 o 
  -4   6  11      134.50      115.28     16.12 o 
  -2   6  11      306.35      282.35     23.17 o 
   0   6  11       51.05       62.32     18.99 o 
   2   6  11      149.84      170.39     26.72 o 
 -19   7  11        3.73        8.61     12.40 o 
 -17   7  11      194.11      211.27     20.94 o 
 -15   7  11     2303.21     2254.53     87.81 o 
 -13   7  11      213.04      243.73     20.40 o 
 -11   7  11      386.45      392.68     26.79 o 
  -9   7  11      542.53      435.42     34.40 o 
  -7   7  11      245.04      251.55     14.95 o 
  -5   7  11      585.14      634.10     17.15 o 
  -3   7  11      524.07      553.84     18.44 o 
  -1   7  11      191.79      220.29     29.69 o 
   1   7  11      124.18       67.68     20.18 o 
   3   7  11       22.36       21.37     16.62 o 
 -18   8  11       11.53       28.88     11.98 o 
 -16   8  11       66.26       58.17     15.14 o 
 -14   8  11       77.40       56.20     15.40 o 
 -12   8  11       41.93       46.39     16.26 o 
 -10   8  11     1105.01      973.95     88.71 o 
  -8   8  11       42.97       40.12      8.86 o 
  -6   8  11       80.67       53.61      8.97 o 
  -4   8  11       79.11       76.03     16.99 o 
  -2   8  11       16.81       37.98     23.15 o 
   0   8  11        1.05       20.18     21.36 o 
   2   8  11       72.95       68.85     23.74 o 
 -17   9  11      623.30      689.22     37.82 o 
 -15   9  11     1624.22     1734.63     47.57 o 
 -13   9  11     2288.57     2269.28     49.36 o 
 -11   9  11      703.82      675.36     30.07 o 
  -9   9  11     1089.88     1158.09     85.11 o 
  -7   9  11     1330.91     1383.34     34.87 o 
  -5   9  11     1662.53     1680.70     35.27 o 
  -3   9  11     1202.94     1265.25     55.37 o 
  -1   9  11      932.36      926.30     60.68 o 
   1   9  11      369.41      383.73     41.58 o 
 -16  10  11      941.87      876.76     58.89 o 
 -14  10  11      971.25      997.08     36.81 o 
 -12  10  11     1420.18     1442.12     40.12 o 
 -10  10  11      571.62      601.94     27.56 o 
  -8  10  11     1378.53     1420.22     35.77 o 
  -6  10  11     1344.32     1216.90     81.30 o 
  -4  10  11     1284.19     1172.53     54.19 o 
  -2  10  11      647.91      513.61     41.02 o 
   0  10  11      744.39      733.11     56.48 o 
 -15  11  11       59.64       55.59     17.54 o 
 -13  11  11        1.52       21.30     14.24 o 
 -11  11  11      140.61      155.21     18.88 o 
  -9  11  11        2.05       14.96     13.83 o 
  -7  11  11       52.95       64.10     23.15 o 
  -5  11  11      100.25      106.25     28.49 o 
  -1  11  11       36.25       32.64     23.74 o 
 -10  12  11       96.08      104.47     21.37 o 
  -8  12  11        4.08        5.34     24.92 o 
  -6  12  11      397.23      403.36     74.26 o 
 -22   0  12      525.73      355.96    109.34 o 
 -20   0  12     1290.41     1171.42    138.76 o 
 -18   0  12     2617.88     2598.52    130.34 o 
 -16   0  12     6471.31     6959.33    104.67 o 
 -14   0  12     5835.27     6048.33    117.24 o 
 -12   0  12     1759.61     1781.05     63.27 o 
 -10   0  12       82.48       92.46     14.37 o 
  -8   0  12     1237.12     1250.33     37.57 o 
  -6   0  12     8185.80     8340.79    137.44 o 
  -4   0  12     3607.42     3846.64     78.04 o 
  -2   0  12     5945.42     6433.66    119.64 o 
   0   0  12      682.20      748.90     30.06 o 
   2   0  12     1624.69     1650.65     42.32 o 
 -23   1  12       71.76       41.55     17.21 o 
 -21   1  12      569.72      471.91     82.82 o 
 -19   1  12      340.80      298.11     39.82 o 
 -17   1  12      506.68      473.80     37.15 o 
 -15   1  12      680.61      644.79     38.36 o 
 -13   1  12     1335.16     1281.08     35.17 o 
 -11   1  12     3480.26     3405.23     71.31 o 
  -9   1  12       14.89       18.33      9.65 o 
  -7   1  12     1102.54     1031.14     22.37 o 
  -5   1  12      396.96      390.39     12.96 o 
  -3   1  12     1638.99     1546.87     23.10 o 
  -1   1  12      958.94      914.31     18.34 o 
   1   1  12      751.28      748.06     21.43 o 
   3   1  12      140.41      142.48     17.22 o 
 -22   2  12        3.42       10.96     11.30 o 
 -20   2  12       48.85       38.00     13.90 o 
 -18   2  12      142.10      112.47     19.36 o 
 -16   2  12      374.27      309.02     28.34 o 
 -14   2  12      268.59      259.30     25.89 o 
 -12   2  12      551.87      558.97     34.16 o 
 -10   2  12     2437.31     2369.57     42.46 o 
  -8   2  12      158.46      139.46     11.19 o 
  -6   2  12      246.35      220.80     12.21 o 
  -4   2  12        7.68       16.97      6.89 o 
  -2   2  12       90.18       85.94      7.58 o 
   0   2  12        2.55       13.36      5.79 o 
   2   2  12       31.07       68.85     17.80 o 
   4   2  12       23.55       32.64     13.06 o 
 -21   3  12       20.76       29.26     14.57 o 
 -19   3  12       10.03       14.84     29.08 o 
 -17   3  12        4.63       14.62     11.40 o 
 -15   3  12      423.47      402.29     29.32 o 
 -13   3  12     1784.83     1729.11     41.10 o 
 -11   3  12     5943.24     5837.74    179.55 o 
  -9   3  12        7.67       11.56      7.00 o 
  -7   3  12       58.58       34.36     11.87 o 
  -5   3  12       16.83       31.58     10.49 o 
  -3   3  12      544.34      510.80     18.79 o 
  -1   3  12      421.43      436.13     29.12 o 
   3   3  12      320.83      318.36     26.13 o 
   5   3  12        3.34       14.24     16.62 o 
 -22   4  12      361.39      346.51     42.47 o 
 -20   4  12       17.42       29.23     16.23 o 
 -18   4  12      331.54      313.01     27.29 o 
 -16   4  12       12.35       40.95     26.11 o 
 -14   4  12       17.02       34.38     14.68 o 
 -12   4  12      320.71      354.43     31.96 o 
 -10   4  12      747.13      698.45     24.09 o 
  -8   4  12      613.12      482.17     24.46 o 
  -6   4  12      476.18      515.84     18.87 o 
  -4   4  12       56.83       37.25      6.17 o 
  -2   4  12      225.62      203.26     20.21 o 
   0   4  12      194.33      186.44     31.47 o 
   2   4  12        2.37       27.89     23.74 o 
   4   4  12       16.13       23.74     18.40 o 
 -21   5  12      431.18      342.94     34.46 o 
 -19   5  12      898.81      984.70     48.18 o 
 -17   5  12      458.57      520.60     32.74 o 
 -15   5  12      646.54      765.25     37.35 o 
 -13   5  12     1284.35     1398.86     42.00 o 
 -11   5  12     2439.51     2397.56     82.51 o 
  -9   5  12     2362.44     2277.58     39.31 o 
  -7   5  12      122.02       67.58      9.77 o 
  -5   5  12     3541.01     3760.88     64.97 o 
  -3   5  12     2136.58     2266.16     71.65 o 
  -1   5  12     1776.65     1694.46     57.26 o 
   1   5  12     1006.32      948.53     45.82 o 
   3   5  12      653.92      619.42     45.18 o 
 -20   6  12      593.08      545.38     37.74 o 
 -18   6  12      836.36      940.39     37.01 o 
 -16   6  12     1125.25     1129.85     36.41 o 
 -14   6  12      870.32      906.94     40.38 o 
 -12   6  12      491.19      539.72     35.51 o 
 -10   6  12        8.86       23.22      9.21 o 
  -8   6  12      915.25     1079.40     26.19 o 
  -6   6  12      243.58      207.12     11.94 o 
  -4   6  12     2300.08     2218.47     71.11 o 
  -2   6  12      692.66      662.39     46.97 o 
   0   6  12      923.89      879.91    109.47 o 
   2   6  12      467.03      436.71     62.98 o 
 -19   7  12        0.70        7.47     12.57 o 
 -17   7  12        5.69       14.73     15.15 o 
 -15   7  12       26.17       34.26     14.43 o 
 -13   7  12       24.00       25.36     10.40 o 
 -11   7  12       86.66       78.74     17.00 o 
  -9   7  12      315.79      320.75     14.84 o 
  -7   7  12      102.19       77.35      9.33 o 
  -5   7  12      126.45      160.18     14.28 o 
  -3   7  12        5.45       10.09     20.77 o 
  -1   7  12       41.37       62.32     27.30 o 
   1   7  12        1.32        5.34     18.99 o 
 -18   8  12      734.99      790.98     42.24 o 
 -16   8  12      654.37      598.54     29.00 o 
 -14   8  12     1127.49     1055.94     35.94 o 
 -12   8  12       94.05      104.23     15.90 o 
 -10   8  12      169.23      203.92     23.25 o 
  -8   8  12      773.88      790.44     28.61 o 
  -6   8  12     1057.32      950.37     26.74 o 
  -4   8  12     1354.62     1284.23     55.40 o 
  -2   8  12     1395.50     1467.11     62.54 o 
   0   8  12      235.39      217.93     45.13 o 
 -17   9  12       93.14       96.32     25.82 o 
 -15   9  12       13.64       32.69     17.99 o 
 -13   9  12      585.17      582.86     29.34 o 
 -11   9  12       15.11       16.64     11.95 o 
  -9   9  12       93.50       84.23     37.40 o 
  -7   9  12        3.76       17.05     11.50 o 
  -5   9  12     1113.29     1138.06     54.76 o 
  -3   9  12      719.63      775.91     48.16 o 
  -1   9  12       57.56       67.66     34.42 o 
 -14  10  12      389.49      401.13     28.06 o 
 -12  10  12       14.18       23.15     19.58 o 
 -10  10  12      152.89      163.97     19.68 o 
  -8  10  12       27.68       18.60     11.87 o 
  -6  10  12        1.25       23.14     20.18 o 
  -4  10  12       72.93      110.40     28.49 o 
  -2  10  12       28.26       13.06     19.59 o 
 -11  11  12      803.72      778.73     39.18 o 
  -9  11  12      144.42      138.92     27.31 o 
  -7  11  12       93.14      103.28     27.90 o 
  -5  11  12      503.60      549.63    109.93 o 
 -21   1  13      406.62      307.71     57.13 o 
 -19   1  13      127.79      126.41     22.48 o 
 -17   1  13      774.70      739.12     56.20 o 
 -15   1  13       67.15       60.08     15.80 o 
 -13   1  13      602.24      597.69     26.69 o 
 -11   1  13     1222.35     1244.05     39.79 o 
  -9   1  13      569.57      582.22     26.44 o 
  -7   1  13     1365.66     1337.09     27.70 o 
  -5   1  13      162.21      178.94     12.09 o 
  -3   1  13      253.63      214.65     14.01 o 
  -1   1  13     1107.03     1135.25     26.61 o 
   1   1  13      463.42      426.62     65.95 o 
 -22   2  13      331.28      357.21     72.76 o 
 -20   2  13        8.78       14.92      9.61 o 
 -18   2  13      502.40      526.03     33.21 o 
 -16   2  13       68.94       84.20     17.32 o 
 -14   2  13      656.95      725.28     42.19 o 
 -12   2  13      548.04      532.33     24.38 o 
 -10   2  13       22.03       31.44     14.79 o 
  -8   2  13       51.13       39.77     10.91 o 
  -6   2  13       59.28       43.00      9.30 o 
  -4   2  13     2482.54     2461.44     39.58 o 
  -2   2  13      600.49      644.55     27.66 o 
   0   2  13      492.31      521.74     29.71 o 
   2   2  13       21.02       29.67     15.43 o 
 -21   3  13      307.06      387.25     60.28 o 
 -19   3  13       20.80        8.98     13.12 o 
 -17   3  13      403.59      396.98     35.05 o 
 -15   3  13      827.89      831.30     50.90 o 
 -13   3  13      857.59      860.79     44.01 o 
 -11   3  13      355.10      331.74     31.73 o 
  -9   3  13      380.20      366.29     22.83 o 
  -7   3  13     1025.09     1066.59     87.66 o 
  -5   3  13       90.28      132.43     10.87 o 
  -3   3  13       28.44       24.96     13.06 o 
  -1   3  13      370.70      357.62     27.92 o 
   1   3  13       18.13        0.59     13.06 o 
   3   3  13      380.36      352.25     30.29 o 
 -20   4  13      237.13      226.29     26.25 o 
 -18   4  13      673.64      716.11     32.16 o 
 -16   4  13     1905.48     1916.79     65.03 o 
 -14   4  13     2729.49     2868.70     97.06 o 
 -12   4  13     4067.80     4184.61     86.28 o 
 -10   4  13     2899.76     2787.05    123.31 o 
  -8   4  13      146.53      119.41     15.46 o 
  -6   4  13      499.68      496.37     23.91 o 
  -4   4  13     1483.29     1450.41     49.62 o 
  -2   4  13     1393.77     1437.52     50.64 o 
   0   4  13     1429.96     1612.57     59.57 o 
   2   4  13      703.41      689.63     48.16 o 
 -19   5  13      550.86      542.43     27.89 o 
 -17   5  13      272.48      283.17     26.43 o 
 -15   5  13      531.25      505.49     29.76 o 
 -13   5  13     1496.07     1454.84     79.27 o 
 -11   5  13     1355.80     1353.69     51.83 o 
  -9   5  13     3596.46     3788.91     79.60 o 
  -7   5  13       59.66       60.28     12.03 o 
  -5   5  13      113.60      107.45     24.34 o 
  -3   5  13      260.89      233.39     27.32 o 
  -1   5  13      857.32      972.51     51.15 o 
   1   5  13      453.04      375.49     88.53 o 
 -20   6  13        4.69       15.86     14.19 o 
 -18   6  13        1.60        4.07     13.97 o 
 -16   6  13       50.01       29.91     14.47 o 
 -14   6  13       29.50       23.59     14.60 o 
 -12   6  13       40.13       64.50     16.06 o 
 -10   6  13      440.89      444.85     26.85 o 
  -8   6  13      867.16      828.42     26.99 o 
  -6   6  13      216.11      183.90     16.35 o 
  -4   6  13      131.36      121.11     25.53 o 
  -2   6  13      216.13      203.08     26.72 o 
   0   6  13      141.75      184.63     24.93 o 
 -19   7  13       47.35       33.24     20.18 o 
 -17   7  13       11.41       24.89     13.63 o 
 -15   7  13       87.97      113.33     18.65 o 
 -13   7  13       22.72       21.88     13.72 o 
 -11   7  13      126.28      127.72     15.46 o 
  -9   7  13     1703.97     1733.81     39.67 o 
  -7   7  13       53.27       74.97     12.95 o 
  -5   7  13       42.27       38.58     18.99 o 
  -3   7  13      847.54      946.29     51.15 o 
  -1   7  13       82.84      106.84     30.87 o 
 -16   8  13      181.82      146.18     22.89 o 
 -14   8  13      101.97       99.74     18.59 o 
 -12   8  13        4.86        6.25      9.85 o 
 -10   8  13       47.05       29.01     13.35 o 
  -8   8  13       65.70       29.40     13.65 o 
  -6   8  13      112.40      153.75     29.68 o 
  -4   8  13       68.96       49.26     21.37 o 
  -2   8  13      215.00      260.67     33.25 o 
 -15   9  13      936.97      935.05     44.91 o 
 -13   9  13      446.68      474.75     36.75 o 
 -11   9  13      695.16      692.61     29.69 o 
  -9   9  13      657.19      668.67     27.49 o 
  -7   9  13     1243.59     1360.42     63.70 o 
  -3   9  13     2286.47     2416.11    131.31 o 
 -12  10  13     1076.03     1073.57     49.23 o 
 -10  10  13      448.22      487.78     48.12 o 
  -8  10  13      201.34      244.62     43.34 o 
  -6  10  13     1187.04     1189.85     78.57 o 
 -20   0  14     1793.29     1865.56     73.33 o 
 -18   0  14      265.95      190.04     59.98 o 
 -16   0  14     1873.46     1926.29     69.80 o 
 -14   0  14     1118.26     1181.18     66.08 o 
 -12   0  14     2579.80     2604.53    119.58 o 
 -10   0  14     3490.40     3568.34    155.28 o 
  -8   0  14     3579.84     3549.22    154.11 o 
  -6   0  14     1817.36     1692.97     85.90 o 
  -4   0  14      129.26      172.75     20.78 o 
  -2   0  14     2068.24     2119.05     51.92 o 
 -21   1  14       36.38       14.09     12.26 o 
 -19   1  14      159.95      125.77     25.37 o 
 -17   1  14       59.47       56.00     15.73 o 
 -15   1  14      582.80      592.94     57.96 o 
 -13   1  14      221.99      248.90     20.82 o 
 -11   1  14     1420.70     1516.47     56.24 o 
  -9   1  14     1571.56     1536.58     54.85 o 
  -7   1  14      434.87      501.90     26.05 o 
  -5   1  14     1077.50     1077.82     35.72 o 
  -3   1  14      118.02      118.85     15.10 o 
  -1   1  14      168.12      133.58     49.87 o 
 -20   2  14       64.99       52.96     16.96 o 
 -18   2  14        3.60       13.54     10.09 o 
 -16   2  14      439.28      405.25     39.22 o 
 -14   2  14        6.98       17.21     12.46 o 
 -12   2  14       53.51       66.10     11.75 o 
 -10   2  14       47.64       50.32     13.57 o 
  -8   2  14       20.44       43.42     27.00 o 
  -6   2  14       11.72       24.10      8.89 o 
  -4   2  14      219.80      221.72     15.54 o 
  -2   2  14      167.75      158.52     21.97 o 
   0   2  14      182.45      172.18     48.69 o 
 -21   3  14       41.83       47.64     14.47 o 
 -19   3  14        3.96       16.44     11.26 o 
 -17   3  14       82.37       67.19     15.38 o 
 -15   3  14      465.65      475.00     47.36 o 
 -13   3  14      323.15      372.63     35.08 o 
 -11   3  14      804.32      793.78     56.21 o 
  -9   3  14      372.39      384.14     40.69 o 
  -7   3  14        9.01       23.02      7.72 o 
  -5   3  14      135.27      165.83     40.96 o 
  -3   3  14       19.28       12.91     12.76 o 
  -1   3  14      209.24      264.23     30.88 o 
 -20   4  14       38.10       30.22     13.93 o 
 -18   4  14       71.55       96.16     21.96 o 
 -16   4  14       91.47      108.69     35.02 o 
 -14   4  14        3.13       15.23     11.28 o 
 -12   4  14       17.03       17.21     19.58 o 
 -10   4  14       22.34       25.81     12.15 o 
  -8   4  14       14.94       11.02      6.59 o 
  -6   4  14      263.32      250.25     42.17 o 
  -4   4  14      245.38      223.88     26.72 o 
  -2   4  14       51.36       60.54     24.33 o 
   0   4  14      189.00      194.15     23.16 o 
 -19   5  14      376.10      341.32     29.14 o 
 -17   5  14      478.46      508.75     31.40 o 
 -15   5  14      748.39      836.01     33.21 o 
 -13   5  14     1080.87     1019.60     50.00 o 
 -11   5  14      713.62      631.65     31.82 o 
  -9   5  14      362.24      341.94     46.93 o 
  -7   5  14      708.05      748.72     24.94 o 
  -5   5  14      657.42      708.05     39.83 o 
  -3   5  14      960.32      904.31     48.19 o 
  -1   5  14     1169.03     1223.15     72.62 o 
 -18   6  14      442.68      447.49     31.28 o 
 -16   6  14      841.63      896.17     96.35 o 
 -14   6  14      172.20      150.36     18.22 o 
 -12   6  14      320.32      384.62     24.35 o 
 -10   6  14     1274.45     1375.05     36.28 o 
  -8   6  14      463.07      482.19     25.85 o 
  -6   6  14       10.88       10.68     16.62 o 
  -4   6  14      289.58      272.00     35.63 o 
  -2   6  14     1604.29     1723.83     97.13 o 
 -17   7  14      113.47       90.87     19.01 o 
 -15   7  14      184.87      192.96     22.29 o 
 -13   7  14       16.87       23.12     14.44 o 
 -11   7  14       31.18       31.63     11.83 o 
  -9   7  14        0.45        9.66     13.03 o 
  -7   7  14      355.52      306.50     33.86 o 
  -5   7  14      229.36      233.96     29.69 o 
  -3   7  14       54.57       67.66     27.90 o 
 -16   8  14      521.15      509.84     90.92 o 
 -14   8  14      279.40      254.45     28.63 o 
 -12   8  14      444.24      494.53     38.95 o 
 -10   8  14      474.84      511.87     29.35 o 
  -8   8  14     1256.71     1215.75     76.21 o 
  -6   8  14       62.68       55.20     20.77 o 
 -13   9  14       19.95       12.85     17.21 o 
 -11   9  14       32.94       14.84     19.59 o 
  -9   9  14      118.30      106.26     28.49 o 
 -19   1  15        3.25       18.93     11.28 o 
 -17   1  15       17.16       20.96      9.43 o 
 -15   1  15      253.86      239.55     25.96 o 
 -13   1  15      190.51      242.34     29.39 o 
 -11   1  15      526.32      544.83     28.80 o 
  -9   1  15      861.20      906.71     28.37 o 
  -7   1  15      505.22      552.09     22.64 o 
  -5   1  15       86.34       94.74     12.76 o 
  -3   1  15      164.55      183.45     21.97 o 
 -20   2  15      100.98       98.27     17.96 o 
 -18   2  15      367.19      316.41     32.67 o 
 -16   2  15      103.03       74.79     35.62 o 
 -14   2  15      181.18      173.29     21.74 o 
 -12   2  15       90.98       67.67     13.81 o 
 -10   2  15       41.81       38.33     12.15 o 
  -8   2  15      417.76      394.03     19.41 o 
  -6   2  15      536.08      503.12     23.47 o 
  -4   2  15       22.34       19.33     10.39 o 
  -2   2  15        1.94       13.06     11.87 o 
 -19   3  15      254.00      260.76     36.52 o 
 -17   3  15       17.66        7.39      9.08 o 
 -15   3  15      204.05      173.03     33.08 o 
 -13   3  15      384.88      374.96     32.22 o 
 -11   3  15      501.13      418.47     33.28 o 
  -9   3  15      125.06      119.50     20.48 o 
  -7   3  15      213.53      210.68     37.81 o 
  -5   3  15      153.71      159.70     31.47 o 
  -3   3  15        1.55       24.92     19.58 o 
 -18   4  15      823.46      782.02     57.09 o 
 -16   4  15      758.78      660.44     40.63 o 
 -14   4  15     2737.82     2850.96     66.46 o 
 -12   4  15      266.11      271.54     29.41 o 
 -10   4  15      795.05      859.83     52.04 o 
  -8   4  15      764.77      770.90     38.16 o 
  -6   4  15      438.64      494.32     33.87 o 
  -4   4  15      622.25      612.82     48.74 o 
 -17   5  15      853.72      928.05     45.83 o 
 -15   5  15      328.35      384.08     30.20 o 
 -13   5  15      359.98      344.53     32.08 o 
 -11   5  15      229.02      264.55     20.88 o 
  -9   5  15      402.90      406.94     20.26 o 
  -7   5  15      381.40      378.40     32.67 o 
  -5   5  15      134.13      137.13     39.18 o 
 -16   6  15      121.98      109.23     26.71 o 
 -14   6  15      383.83      410.35     28.48 o 
 -12   6  15       63.09      102.92     19.54 o 
 -10   6  15      110.98      140.13     19.55 o 
  -8   6  15        8.18       14.84     15.43 o 
  -6   6  15        4.55        4.75     16.02 o 
 -15   7  15        3.21       23.69     16.32 o 
 -13   7  15      142.60      117.53     16.10 o 
 -11   7  15      203.40      165.82     24.05 o 
  -9   7  15      423.30      385.56     38.62 o 
  -7   7  15      141.63      153.76     26.71 o 
 -18   0  16      226.65      181.70     85.51 o 
 -16   0  16      845.90      800.53     56.50 o 
 -14   0  16     1143.45      946.41     47.62 o 
 -12   0  16     2456.95     2577.91     85.41 o 
 -10   0  16     1303.59     1215.38     52.40 o 
  -8   0  16      918.00      970.23     44.61 o 
  -6   0  16     1348.57     1311.28     72.65 o 
 -17   1  16        2.22        4.51     10.89 o 
 -15   1  16      241.64      227.68     22.83 o 
 -13   1  16      700.73      771.53     64.51 o 
 -11   1  16      211.92      212.04     21.19 o 
  -9   1  16      774.54      807.17     43.11 o 
  -7   1  16      477.76      446.92     24.93 o 
  -5   1  16      180.03      198.89     21.37 o 
 -18   2  16        5.87       25.73     15.96 o 
 -16   2  16        1.34       16.81     13.50 o 
 -14   2  16      121.55       95.90     18.23 o 
 -12   2  16       73.26       88.75     25.77 o 
 -10   2  16        9.97       27.79     11.98 o 
  -8   2  16        3.36       17.03     10.27 o 
  -6   2  16        3.04        5.89      7.55 o 
 -17   3  16       91.39       89.57     17.63 o 
 -15   3  16      277.67      291.08     29.97 o 
 -13   3  16      114.59      126.47     28.20 o 
 -11   3  16        9.96       18.80     12.04 o 
  -9   3  16       92.38       92.42     18.34 o 
  -7   3  16      184.79      224.43     27.91 o 
 -16   4  16      109.75      120.23     24.04 o 
 -14   4  16      260.87      370.26     66.81 o 
 -12   4  16       93.05      117.15     18.55 o 
 -10   4  16      143.34      164.91     21.58 o 
  -8   4  16       34.17       32.64     15.43 o 
 -15   5  16      518.09      557.44     32.74 o 
 -13   5  16      405.84      355.25     37.43 o 
 -11   5  16      432.82      417.06     39.80 o 
  -9   5  16      333.85      250.05     32.07 o 
 -13   1  17      912.95      966.40     44.78 o 
 -11   1  17      295.86      287.61     36.82 o 
                                                 
